# Supplementary material for: Comprehensive subcellular topologies of polypeptides in Streptomyces
Source: Microb Cell Fact. 2018 Mar 15;17:43. doi: 10.1186/s12934-018-0892-0 (PMC5853079; doi:10.1186/s12934-018-0892-0)
Supplement: Supplementary file 1 — Additional file 1: Table S1. Re-annotated protein names and Identifiers for the proteins included in SToPSdb. [file 12934_2018_892_MOESM1_ESM.xlsx]

## Sheet: Table S1
Table S1: Re-annotated protein names and Identifiers for the proteins included in SToPSdb
Tsolis et al., 2018 - Comprehensive subcellular topologies of polypeptides in Streptomyces (SToPSdb)
Uniprot accession number	Gene name	Re-annotated protein name / descrption in SToPSdb
A0A076M2L5	SLIV_04700	(2E,6E)-farnesyl diphosphate synthase
A0A076M146	SLIV_01955	1,2-phenylacetyl-CoA epoxidase, subunit A (EC 1.14.13.149)
A0A076MFA6	SLIV_26590	Secreted protein (Sec) - 1,4-alpha-glucan branching enzyme (EC 2.4.1.18)
D6ET31	SLIV_11305	1,4-alpha-glucan branching enzyme GlgB (EC 2.4.1.18) (1,4-alpha-D-glucan:1,4-alpha-D-glucan 6-glucosyl-transferase) (Alpha-(1->4)-glucan branching enzyme) (Glycogen branching enzyme)
D6EX52	SLIV_02635	1,4-alpha-glucan branching enzyme GlgB (EC 2.4.1.18) (1,4-alpha-D-glucan:1,4-alpha-D-glucan 6-glucosyl-transferase) (Alpha-(1->4)-glucan branching enzyme) (Glycogen branching enzyme)
D6EIM6	SLIV_16765	1,4-dihydroxy-6-naphtoate synthase (EC 4.1.-.-) (Menaquinone biosynthetic enzyme MqnD)
D6EWG8	SLIV_23195	10 kDa chaperonin - GroES superfamily chaperone (IPR020818)
D6EDZ9	SLIV_14555	10 kDa chaperonin (GroES protein) (Protein Cpn10)
D6EUH0	SLIV_11775	16.7 kDa protein in whiE locus
D6EMF7	SLIV_28825	16S/23S rRNA (Cytidine-2'-O)-methyltransferase TlyA (EC 2.1.1.226)
A0A076M5K5	SLIV_27095	1-acylglycerol-3-phosphate O-acyltransferase
D6EQA0	SLIV_10155	1-deoxy-D-xylulose 5-phosphate reductoisomerase (DXP reductoisomerase) (EC 1.1.1.267) (1-deoxyxylulose-5-phosphate reductoisomerase) (2-C-methyl-D-erythritol 4-phosphate synthase)
D6ELU4	SLIV_08070	1-deoxy-D-xylulose-5-phosphate synthase (EC 2.2.1.7) (1-deoxyxylulose-5-phosphate synthase)
D6EF45	SLIV_04675	1-deoxy-D-xylulose-5-phosphate synthase (EC 2.2.1.7) (1-deoxyxylulose-5-phosphate synthase)
D6EW67	SLIV_12750	1D-myo-inositol 2-acetamido-2-deoxy-alpha-D-glucopyranoside deacetylase (GlcNAc-Ins deacetylase) (EC 3.5.1.103) (N-acetyl-1-D-myo-inositol-2-amino-2-deoxy-alpha-D-glucopyranoside deacetylase)
D6ETC8	SLIV_21705	1-phosphofructokinase
D6EUB4	SLIV_01625	2,2-dialkylglycine decarboxylase (EC 4.1.1.64)
D6EKK3	SLIV_28135	2,3,4,5-tetrahydropyridine-2,6-dicarboxylate N-succinyltransferase (EC 2.3.1.117) (Tetrahydrodipicolinate N-succinyltransferase) (Tetrahydropicolinate succinylase)
D6EK02	SLIV_17330	2,3-bisphosphoglycerate-dependent phosphoglycerate mutase (BPG-dependent PGAM) (PGAM) (Phosphoglyceromutase) (dPGM) (EC 5.4.2.11)
D6EDK0	SLIV_03925	2,4-dienoyl-CoA reductase [NADPH] (EC 1.3.1.34)
D6EVY9	SLIV_02525	2,5-diketo-D-gluconic acid reductase B (EC 1.1.1.274)
D6EF14	SLIV_04520	2-amino-3-ketobutyrate coenzyme A ligase (AKB ligase) (EC 2.3.1.29) (Glycine acetyltransferase)
D6EJY0	SLIV_17220	2-C-methyl-D-erythritol 2,4-cyclodiphosphate synthase (MECDP-synthase) (MECPP-synthase) (MECPS) (EC 4.6.1.12)
D6EJY1	SLIV_17225	2-C-methyl-D-erythritol 4-phosphate cytidylyltransferase (EC 2.7.7.60) (4-diphosphocytidyl-2C-methyl-D-erythritol synthase) (MEP cytidylyltransferase)
D6EGS9	SLIV_05620	2-dehydropantoate 2-reductase
D6EEV4	SLIV_35630	2-dehydropantoate 2-reductase (EC 1.1.1.169) (Ketopantoate reductase)
D6EKK8	SLIV_07110	2-hydroxy-3-oxopropionate reductase (EC 1.1.1.60)
A0A076MA32	SLIV_24185	2-hydroxyacid dehydrogenase
A0A076MKL0	SLIV_36195	2-hydroxyacid dehydrogenase
A0A076MBA0	SLIV_34625	2-hydroxyacid dehydrogenase
D6EIY5	SLIV_27115	2-hydroxyacid dehydrogenase (EC 1.1.1.-)
D6EEB7	SLIV_25045	2-isopropylmalate synthase (EC 2.3.3.13) (Alpha-IPM synthase) (Alpha-isopropylmalate synthase)
A0A076M0I8	SLIV_00800	2-methylisoborneol synthase (EC 4.2.3.118)
D6EJE4	SLIV_37530	2OG-Fe(II) oxygenase
A0A076LUL8	SLIV_03660	2-oxoglutarate dehydrogenase, E2 component, dihydrolipoamide succinyltransferase
D6EFI8	SLIV_15295	2-oxoglutarate oxidoreductase subunit KorA (EC 1.2.-.-)
D6EJM9	SLIV_06795	2-oxoglutarate oxidoreductase subunit KorA (EC 1.2.-.-)
D6EFI9	SLIV_15300	2-oxoglutarate oxidoreductase subunit KorB (EC 1.2.-.-)
D6EJN0	SLIV_06800	2-oxoglutarate oxidoreductase subunit KorB (EC 1.2.-.-)
D6ERL4	SLIV_10690	2-phospho-L-lactate guanylyltransferase (LP guanylyltransferase) (EC 2.7.7.68)
D6EUX6	SLIV_22515	2-phospho-L-lactate transferase (EC 2.7.8.28) (LPPG:FO 2-phospho-L-lactate transferase)
A0A076M0Q4	SLIV_07765	3',5'-cyclic adenosine monophosphate phosphodiesterase CpdA (3',5'-cyclic AMP phosphodiesterase) (cAMP phosphodiesterase) (EC 3.1.4.53)
D6EKC0	SLIV_27725	30S ribosomal protein S1
D6EE60	SLIV_14855	30S ribosomal protein S10
D6EE33	SLIV_14720	30S ribosomal protein S11
D6EFD9	SLIV_15040	30S ribosomal protein S12
D6EE34	SLIV_14725	30S ribosomal protein S13
D6EQK5	SLIV_20625	30S ribosomal protein S14
D6EE46	SLIV_14785	30S ribosomal protein S14 type Z
D6EQ59	SLIV_09955	30S ribosomal protein S15
D6ERH8	SLIV_10515	30S ribosomal protein S16
D6EE50	SLIV_14805	30S ribosomal protein S17
D6EM89	SLIV_18725	30S ribosomal protein S18
A0A076M882	SLIV_20650	30S ribosomal protein S18
D6EE55	SLIV_14830	30S ribosomal protein S19
D6ERG1	SLIV_10430	30S ribosomal protein S2
D6ED40	SLIV_24870	30S ribosomal protein S20
D6EE53	SLIV_14820	30S ribosomal protein S3
D6EPS2	SLIV_30245	30S ribosomal protein S4
D6EE42	SLIV_14765	30S ribosomal protein S5
D6EM91	SLIV_18735	30S ribosomal protein S6
D6EFD8	SLIV_15035	30S ribosomal protein S7
D6EE45	SLIV_14780	30S ribosomal protein S8
D6EE26	SLIV_14685	30S ribosomal protein S9
D6EK41	SLIV_17530	3-alpha-(Or 20-beta)-hydroxysteroid dehydrogenase (EC 1.1.1.53)
A0A076LVD1	SLIV_05015	3-carboxy-cis,cis-muconate cycloisomerase
D6EKF8	SLIV_27910	3-dehydroquinate dehydratase (3-dehydroquinase) (EC 4.2.1.10) (Type II DHQase)
D6EPT3	SLIV_30300	3-dehydroquinate synthase (EC 4.2.3.4)
D6EMU5	SLIV_08485	3-deoxy-D-manno-octulosonatecytidylyltransferase
D6EJK3	SLIV_06665	3-hydroxyacyl-CoA dehydrogenase
A0A076M2C7	SLIV_21520	3-hydroxyasparagine phosphotransferase (EC 2.7.1.-)
D6EN82	SLIV_19105	3-hydroxybutyryl-CoA dehydrogenase
D6ENR5	SLIV_29770	3-hydroxybutyryl-CoA dehydrogenase (EC 1.1.1.157)
A0A076M317	SLIV_11570	3-hydroxybutyryl-CoA dehydrogenase (EC 1.1.1.157)
D6ERL9	SLIV_10715	3-isopropylmalate dehydratase large subunit (EC 4.2.1.33) (Alpha-IPM isomerase) (Isopropylmalate isomerase)
D6ERL8	SLIV_10710	3-isopropylmalate dehydratase small subunit (EC 4.2.1.33) (Alpha-IPM isomerase) (Isopropylmalate isomerase)
D6ERQ1	SLIV_10895	3-isopropylmalate dehydrogenase (EC 1.1.1.85) (3-IPM-DH) (Beta-IPM dehydrogenase)
D6EGD5	SLIV_36290	3-ketoacyl-(Acyl-carrier-protein) reductase
D6ER02	SLIV_31050	3-ketoacyl-(Acyl-carrier-protein) reductase
D6EGX8	SLIV_15770	3-ketoacyl-(Acyl-carrier-protein) reductase
D6ER27	SLIV_31170	3-ketoacyl-CoA thiolase (EC 2.3.1.16)
D6EN86	SLIV_19125	3-methyl-2-oxobutanoate dehydrogenase subunit beta (EC 1.2.4.4)
D6EHE2	SLIV_26440	3-methyl-2-oxobutanoate hydroxymethyltransferase (EC 2.1.2.11) (Ketopantoate hydroxymethyltransferase)
D6ER01	SLIV_31045	3-oxoacyl-(ACP) reductase
D6ES85	SLIV_31435	3-oxoacyl-(ACP) synthase III
D6ES22	SLIV_21450	3-oxoacyl-[acyl carrier protein] synthase II
D6ELK8	SLIV_28645	3-oxoacyl-[acyl-carrier-protein] reductase FabG (EC 1.1.1.100)
D6EFV5	SLIV_25750	3-oxoacyl-[acyl-carrier-protein] synthase 2 (EC 2.3.1.179)
D6ENY6	SLIV_09175	3-oxoacyl-[acyl-carrier-protein] synthase 2 (EC 2.3.1.179)
D6ES24	SLIV_21460	3-oxoacyl-[acyl-carrier-protein] synthase 3 (EC 2.3.1.180) (3-oxoacyl-[acyl-carrier-protein] synthase III) (Beta-ketoacyl-ACP synthase III)
D6EGS7	SLIV_05605	3-oxoacyl-[acyl-carrier-protein] synthase 3 (EC 2.3.1.180) (3-oxoacyl-[acyl-carrier-protein] synthase III) (Beta-ketoacyl-ACP synthase III)
D6EFV7	SLIV_25760	3-oxoacyl-[acyl-carrier-protein] synthase 3 (EC 2.3.1.180) (3-oxoacyl-[acyl-carrier-protein] synthase III) (Beta-ketoacyl-ACP synthase III)
D6ENY4	SLIV_09165	3-oxoacyl-[acyl-carrier-protein] synthase 3 (EC 2.3.1.180) (3-oxoacyl-[acyl-carrier-protein] synthase III) (Beta-ketoacyl-ACP synthase III)
D6ES89	SLIV_31460	3-oxoacyl-[acyl-carrier-protein] synthase II
A0A076LU82	SLIV_06900	3-oxoacyl-ACP reductase
D6EJL7	SLIV_06735	3-oxoacyl-ACP reductase
D6EXC1	SLIV_02965	3-oxoacyl-ACP reductase
A0A076LYF0	SLIV_03470	Secreted protein (Sec) - 3-oxoacyl-ACP reductase
A0A076MGA7	SLIV_35200	3-oxoacyl-ACP synthase
A0A076LZ75	SLIV_05020	3-oxoadipate enol-lactone hydrolase/4-carboxymuconolactone decarboxylase
A0A076LW80	SLIV_06455	3-oxoadipate enol-lactone hydrolase/4-carboxymuconolactone decarboxylase
D6ETP0	SLIV_22300	3-oxoadipyl-CoA/3-oxo-5, 6-dehydrosuberyl-CoAthiolase (EC 2.3.1.174)
D6EUS7	SLIV_12305	3-phosphoshikimate 1-carboxyvinyltransferase (EC 2.5.1.19) (5-enolpyruvylshikimate-3-phosphate synthase)
A0A076LSH7	SLIV_03580	3-succinoylsemialdehyde-pyridine dehydrogenase (EC 1.2.1.83)
D6EUG9	SLIV_11770	42.8 kDa protein in whiE locus
D6ECV1	SLIV_24430	4-alpha-glucanotransferase (EC 2.4.1.25) (Amylomaltase) (Disproportionating enzyme)
D6EQB7	SLIV_10245	Secreted protein (Tat) - 4-aminobutyrate aminotransferase (EC 2.6.1.19)
D6ETH6	SLIV_21955	4-diphosphocytidyl-2-C-methyl-D-erythritol kinase (CMK) (EC 2.7.1.148) (4-(cytidine-5'-diphospho)-2-C-methyl-D-erythritol kinase)
D6EF46	SLIV_04680	4-hydroxy-3-methylbut-2-en-1-yl diphosphate synthase (flavodoxin) (EC 1.17.7.3) (1-hydroxy-2-methyl-2-(E)-butenyl 4-diphosphate synthase)
D6EQ98	SLIV_10145	4-hydroxy-3-methylbut-2-en-1-yl diphosphate synthase (flavodoxin) (EC 1.17.7.3) (1-hydroxy-2-methyl-2-(E)-butenyl 4-diphosphate synthase)
D6EXH7	SLIV_13095	4-hydroxy-3-methylbut-2-enyl diphosphate reductase (EC 1.17.7.4)
A0A076ME89	SLIV_31250	4-hydroxybenzoate 3-monooxygenase
D6EGY8	SLIV_15820	Integral membrane protein - 4-hydroxybenzoate polyprenyltransferase-related protein
D6ES43	SLIV_21545	4-hydroxymandelate synthase (EC 1.13.11.46)
D6EWE0	SLIV_23060	4-hydroxyphenylpyruvate dioxygenase (EC 1.13.11.27)
D6EJK6	SLIV_06680	4-hydroxyproline epimerase (EC 5.1.1.8)
D6EQ56	SLIV_09940	4-hydroxy-tetrahydrodipicolinate reductase (HTPA reductase) (EC 1.17.1.8)
A0A076MG87	SLIV_28155	4-hydroxy-tetrahydrodipicolinate synthase (HTPA synthase) (EC 4.3.3.7)
D6EQ51	SLIV_09915	4-hydroxy-tetrahydrodipicolinate synthase (HTPA synthase)
D6EF66	SLIV_04780	4-methyl-5(B-hydroxyethyl)-thiazole monophosphate biosynthesis enzyme
D6EDP0	SLIV_04115	4-oxalocrotonate tautomerase
D6EFE9	SLIV_15090	50S ribosomal protein L1
D6EFE6	SLIV_15075	50S ribosomal protein L10
D6EFF0	SLIV_15095	50S ribosomal protein L11
D6EE27	SLIV_14690	50S ribosomal protein L13
D6EE49	SLIV_14800	50S ribosomal protein L14
D6EE40	SLIV_14755	50S ribosomal protein L15
D6EE52	SLIV_14815	50S ribosomal protein L16
D6EE31	SLIV_14710	50S ribosomal protein L17
D6EE43	SLIV_14770	50S ribosomal protein L18
D6ERH4	SLIV_10495	50S ribosomal protein L19
D6EE56	SLIV_14835	50S ribosomal protein L2
D6ENQ8	SLIV_29735	50S ribosomal protein L20
A0A076M435	SLIV_24690	50S ribosomal protein L21
D6EE54	SLIV_14825	50S ribosomal protein L22
D6EE57	SLIV_14840	50S ribosomal protein L23
D6EE48	SLIV_14795	50S ribosomal protein L24
D6ETJ8	SLIV_22060	50S ribosomal protein L25 (General stress protein CTC)
D6ED04	SLIV_24695	50S ribosomal protein L27
D6EQK6	SLIV_20630	50S ribosomal protein L28
D6ERK7	SLIV_10655	50S ribosomal protein L28
D6EE51	SLIV_14810	50S ribosomal protein L29
D6EE59	SLIV_14850	50S ribosomal protein L3
D6EE41	SLIV_14760	50S ribosomal protein L30
D6ETB1	SLIV_11695	50S ribosomal protein L31
D6ETQ7	SLIV_32050	50S ribosomal protein L31 type B
D6EQK8	SLIV_20640	50S ribosomal protein L31 type B
A0A076M614	SLIV_10620	50S ribosomal protein L32
D6EEY0	SLIV_35765	50S ribosomal protein L32
D6EQK7	SLIV_20635	50S ribosomal protein L33
D6EDF1	SLIV_35095	50S ribosomal protein L33
D6EFG3	SLIV_15165	50S ribosomal protein L33
D6ENQ7	SLIV_29730	50S ribosomal protein L35
D6EE58	SLIV_14845	50S ribosomal protein L4
D6EE47	SLIV_14790	50S ribosomal protein L5
D6EE44	SLIV_14775	50S ribosomal protein L6
D6EFE5	SLIV_15070	50S ribosomal protein L7/L12
D6EM88	SLIV_18720	50S ribosomal protein L9
A0A076M6X8	SLIV_29630	5'-3' exonuclease (EC 3.1.11.-)
D6ETE2	SLIV_21775	5-formyltetrahydrofolate cyclo-ligase (EC 6.3.3.2)
D6EJU1	SLIV_07085	5-hydroxyisourate hydrolase (HIU hydrolase) (HIUHase) (EC 3.5.2.17)
D6EPY6	SLIV_30565	6,7-dimethyl-8-ribityllumazine synthase (DMRL synthase) (LS) (Lumazine synthase) (EC 2.5.1.78)
D6EDZ8	SLIV_14550	60 kDa chaperonin 1 (GroEL protein) (Protein Cpn60)
D6EIQ5	SLIV_16915	60 kDa chaperonin 2 (GroEL protein) (Protein Cpn60)
D6EMC1	SLIV_18875	6-phosphogluconate dehydrogenase
D6EGJ9	SLIV_05220	6-phosphogluconate dehydrogenase
D6EVF7	SLIV_33065	6-phosphogluconate dehydrogenase, decarboxylating (EC 1.1.1.44)
D6EKH9	SLIV_28020	6-phosphogluconolactonase (EC 3.1.1.31)
A0A076M812	SLIV_20770	7,8-dihydroneopterin aldolase (EC 4.1.2.25)
D6ENY2	SLIV_09155	8-amino-7-oxononanoate synthase
D6ESB2	SLIV_31575	8-amino-7-oxononanoate synthase (EC 2.3.1.47)
A0A076M3V5	SLIV_07070	8-oxoguanine deaminase (EC 3.5.4.32)
D6EQT2	SLIV_21005	A/G-specific adenine glycosylase (EC 3.2.2.-)
D6EH40	SLIV_16075	AAA ATPase
D6EKE1	SLIV_27825	AbaA-like protein
D6EU34	SLIV_01235	AbaA-like protein
A0A076LWJ9	SLIV_11205	AbaA-like regulatory protein
D6EMN5	SLIV_29205	ABC sugar transporter (ABC sugar transporter, ATP-binding subunit)
A0A076M7I1	SLIV_27400	ABC transport ATP-binding subunit
D6ENG9	SLIV_19530	ABC transport system ATP binding protein
A0A076M1Q6	SLIV_16445	ABC transport system ATP-binding protein
D6EJ97	SLIV_37310	ABC transport system ATP-binding protein
D6ETK8	SLIV_22130	ABC transport system ATP-binding protein
D6ES97	SLIV_31500	ABC transport system ATP-binding protein
D6EIF4	SLIV_16405	ABC transport system ATP-binding protein
D6EK61	SLIV_17635	ABC transport system ATP-binding protein
D6ES98	SLIV_31505	Integral membrane protein - ABC transporter system
D6ETK9	SLIV_22135	Integral membrane protein - ABC transporter
D6EJP3	SLIV_06860	Secreted Lipoprotein (Sec) - ABC transport system sugar binding lipoprotein
D6EK60	SLIV_17630	Integral membrane protein - ABC transporter system
A0A076LWK7	SLIV_00180	ABC transporter
A0A076MCA3	SLIV_21515	Integral membrane protein - ABC transporter system
D6ET23	SLIV_11265	Integral membrane protein - ABC transporter system
D6EYC3	SLIV_34150	Integral membrane protein - ABC transporter system
D6ET20	SLIV_11250	Integral membrane protein - ABC transporter system
D6ET21	SLIV_11255	Integral membrane protein - ABC transporter system
D6ETQ9	SLIV_32060	Integral membrane protein - ABC transporter system
A0A076MJB1	SLIV_34155	Integral membrane protein - ABC transporter system
D6EG89	SLIV_36070	Integral membrane protein - ABC transporter system
D6EP55	SLIV_09520	Integral membrane protein - ABC transporter system
D6EGS3	SLIV_05585	Integral membrane protein - ABC transporter system
D6ELU7	SLIV_08080	Integral membrane protein - ABC transporter system
D6ET22	SLIV_11260	Integral membrane protein - ABC transporter system
D6ETM9	SLIV_22235	Integral membrane protein - ABC transporter
A0A076MIB6	SLIV_32635	Integral membrane protein - ABC transporter system
A0A076M145	SLIV_19535	Integral membrane protein - ABC transporter permease protein
D6ES50	SLIV_21575	Integral membrane protein - ABC transporter system
D6ET77	SLIV_11535	Integral membrane protein - ABC transporter system
D6EM61	SLIV_18585	Integral membrane protein - ABC transporter system
D6EW63	SLIV_12730	Integral membrane protein - ABC transporter system
D6EXZ0	SLIV_23860	Integral membrane protein - ABC transporter system
A0A076M022	SLIV_17625	Integral membrane protein - ABC transporter
A0A076M6G1	SLIV_11525	Integral membrane protein - ABC transporter system
A0A076M7R0	SLIV_30935	Integral membrane protein - ABC transporter system
D6ETD9	SLIV_21760	Integral membrane protein - ABC transporter system
D6EEU1	SLIV_35565	Integral membrane protein - ABC transporter, TroCD-like protein
A0A076M2V3	SLIV_11245	ABC transporter
D6EF92	SLIV_04910	ABC transport system ATP-binding protein
A0A076MEX4	SLIV_32630	ABC transporter ATP-binding protein
D6EY78	SLIV_24305	ABC transporter ATP-binding protein
D6ERV0	SLIV_21085	ABC transporter ATP-binding protein
D6EW00	SLIV_12420	ABC transporter ATP-binding protein
D6ENH2	SLIV_19545	ABC transporter ATP-binding protein
D6EJK4	SLIV_06670	Integral membrane protein - ABC transporter ATP-binding protein
D6ETR3	SLIV_32080	Integral membrane protein - ABC transporter ATP-binding protein
A0A076LZ88	SLIV_05095	Integral membrane protein - ABC transporter ATP-binding protein
D6ESQ9	SLIV_00855	Integral membrane protein - ABC transporter ATP-binding protein
D6EYI0	SLIV_34435	Integral membrane protein - ABC transporter ATP-binding protein
A0A076MGH0	SLIV_28690	Integral membrane protein - ABC transporter ATP-binding protein
D6EFC7	SLIV_05090	Integral membrane protein - ABC transporter ATP-binding protein
D6EDR0	SLIV_04205	Integral membrane protein - ABC transporter ATP-binding protein
A0A076M9Y5	SLIV_24055	Integral membrane protein - ABC transporter ATP-binding protein
D6ESQ8	SLIV_00850	Integral membrane protein - ABC transporter ATP-binding protein
D6EQX9	SLIV_30940	ABC transport system ATP-binding protein (ABC transporter ATP-binding protein)
D6ET87	SLIV_11580	ABC transporter (ABC transporter ATP-binding protein)
D6EKJ1	SLIV_28075	ABC transporter (ABC transporter ATP-binding protein)
D6EL48	SLIV_18055	ABC transporter (ABC transporter ATP-binding protein)
D6ELI2	SLIV_28515	ABC transporter ATP binding protein (ABC transporter ATP-binding protein)
D6ELU8	SLIV_08085	ABC transporter ATP-binding protein
D6EKW1	SLIV_07665	ABC transporter ATP-binding protein
D6EDT8	SLIV_04340	ABC transporter ATP-binding protein
D6EV20	SLIV_22720	ABC transporter ATP-binding protein
A0A076M304	SLIV_11520	ABC transporter ATP-binding protein
D6ELP5	SLIV_07830	ABC transporter ATP-binding protein
A0A076LW23	SLIV_06155	ABC transporter ATP-binding protein
D6EI83	SLIV_06150	ABC transporter ATP-binding protein
D6EI26	SLIV_05865	ABC transporter ATP-binding protein
D6EF70	SLIV_04805	ABC transporter ATP-binding protein
D6EF54	SLIV_04725	ABC transporter ATP-binding protein
A0A076MGA0	SLIV_35560	ABC transporter ATP-binding protein
D6ED85	SLIV_34760	ABC transporter ATP-binding protein
D6EX05	SLIV_33810	ABC transporter ATP-binding protein
A0A076M5E0	SLIV_23220	ABC transporter ATP-binding protein
A0A076M586	SLIV_23040	ABC transporter ATP-binding protein
D6ETN0	SLIV_22240	ABC transporter ATP-binding protein
D6ES49	SLIV_21570	ABC transporter ATP-binding protein
D6EPJ5	SLIV_20130	ABC transporter ATP-binding protein
A0A076M2X1	SLIV_18540	ABC transporter ATP-binding protein
D6EFJ8	SLIV_15345	ABC transporter ATP-binding protein
D6EXU4	SLIV_13690	ABC transporter ATP-binding protein
D6EXJ9	SLIV_13210	ABC transporter ATP-binding protein
D6EW64	SLIV_12735	ABC transporter ATP-binding protein
D6EQD9	SLIV_10355	ABC transporter ATP-binding protein
D6EQ82	SLIV_10070	ABC transporter ATP-binding protein
A0A076M247	SLIV_10065	ABC transporter ATP-binding protein
A0A076LZ93	SLIV_05125	ABC transporter ATP-binding protein
A0A076LRW1	SLIV_02310	ABC transporter ATP-binding protein
D6EVN5	SLIV_02015	ABC transporter ATP-binding protein
A0A076M0K3	SLIV_00900	ABC transporter ATP-binding protein
D6ELM4	SLIV_28730	ABC transporter ATP-binding protein (ABC transporter ATP-binding subunit)
D6ETH7	SLIV_21960	ABC transporter ATP-binding protein (ABC transporter ATP-binding subunit)
D6EU84	SLIV_01480	ABC transporter ATP-binding protein (Oligopeptide ABC transporter ATP-binding protein)
D6EP02	SLIV_09255	ABC-transporter ATP-binding protein
D6EM50	SLIV_18530	ABC transporter ATP-binding protein
A0A076LWP7	SLIV_11530	ABC transporter ATP-binding subunit
D6EPC1	SLIV_19765	ABC transporter ATP-binding subunit
D6EG47	SLIV_26195	ABC transporter ATP-binding subunit
A0A076LYP5	SLIV_15340	Integral membrane protein - ABC transporter system
A0A076M2F7	SLIV_10390	Integral membrane protein - ABC transporter system
D6EG46	SLIV_26190	Integral membrane protein - ABC transporter system
D6EW81	SLIV_12820	Integral membrane protein - ABC transporter integral membrane protein BldKA (BldKA)
D6EW79	SLIV_12810	Integral membrane protein - ABC transporter integral membrane protein BldKC (BldKC)
D6EW80	SLIV_12815	Secreted Lipoprotein (Sec) - ABC transporter lipoprotein BldKB (BldKB)
D6EDT9	SLIV_04345	Integral membrane protein - ABC transporter system
D6EPC2	SLIV_19770	Integral membrane protein - ABC transporter membrane subunit
D6EPJ4	SLIV_20125	Integral membrane protein - ABC transporter membrane-spanning protein
D6ENU8	SLIV_29935	Integral membrane protein - ABC transporter permease
D6ELP3	SLIV_07820	Integral membrane protein - ABC transporter permease
D6EX20	SLIV_33880	Integral membrane protein - ABC transporter permease
D6ELP4	SLIV_07825	Integral membrane protein - ABC transporter permease
D6EX21	SLIV_33885	Integral membrane protein - ABC transporter permease
A0A076LXC9	SLIV_01495	Secreted protein (Tat) - ABC transporter solute binding lipoprotein
A0A076MG92	SLIV_35485	Integral membrane protein - ABC transporter system
D6ETR0	SLIV_32065	Integral membrane protein - ABC transporter system
D6EMK1	SLIV_29035	ABC-transporter ATP-binding protein
A0A076M522	SLIV_15010	ABC-transporter ATP-binding protein
D6ELR0	SLIV_07905	ABC-transporter ATP-binding protein
D6EFS4	SLIV_25595	Integral membrane protein - ABC transporter system
D6EFS5	SLIV_25600	Integral membrane protein - ABC transporter permease MalE
A0A076MAJ2	SLIV_25160	Secreted Lipoprotein (Sec) - ABC-transporter metal-binding lipoprotein
D6EQC6	SLIV_10290	Secreted protein (Tat) - ABC-transporter polyamine-binding protein
A0A076MBQ9	SLIV_35475	Integral membrane protein - ABC transporter system
D6EMK0	SLIV_29030	Integral membrane protein - ABC transporter system
D6ETG5	SLIV_21900	Integral membrane protein - ABC-type cobalt transport system
D6EGS4	SLIV_05590	ABC-type transporter, ATP-binding protein (EC 3.6.3.17)
D6EVD5	SLIV_32965	AbsA2
D6ET47	SLIV_11385	Acetate kinase (EC 2.7.2.1) (Acetokinase)
A0A076MC40	SLIV_21145	Acetoin utilization protein
D6EXY4	SLIV_23830	Acetolactate synthase
D6EDU4	SLIV_04370	Acetolactate synthase
D6ERR1	SLIV_10945	Acetolactate synthase (EC 2.2.1.6)
D6ERR0	SLIV_10940	Acetolactate synthase small subunit (EC 2.2.1.6)
A0A076MAQ5	SLIV_25475	Acetyl CoA carboxylase subunits alpha/beta
D6EIH9	SLIV_16525	Acetyl/propionyl CoA carboxylase
A0A076MDJ7	SLIV_23790	Acetyl-/propionyl-coenzyme A carboxylase alpha chain (EC 6.3.4.14)
D6EJM8	SLIV_06790	Acetyl-/propionyl-coenzyme A carboxylase alpha chain (EC 6.3.4.14)
D6ECF3	SLIV_13770	Acetyl-/propionyl-coenzyme A carboxylase alpha chain (EC 6.3.4.14)
D6ELT2	SLIV_08010	Acetyl-coa acetyltransferase
D6EGX7	SLIV_15765	Acetyl-CoA acetyltransferase (EC 2.3.1.9)
D6EKL6	SLIV_07160	Acetyl-coenzyme A synthetase
D6EQH5	SLIV_20470	Acetyl-coenzyme A synthetase (AcCoA synthetase) (Acs) (EC 6.2.1.1) (Acetate--CoA ligase) (Acyl-activating enzyme)
D6EQU8	SLIV_30795	Acetyl-coenzyme A synthetase 1 (EC 6.2.1.1)
D6ENS8	SLIV_29835	Acetylglutamate kinase (EC 2.7.2.8) (N-acetyl-L-glutamate 5-phosphotransferase) (NAG kinase)
D6ENS9	SLIV_29840	Acetylornithine aminotransferase (ACOAT) (EC 2.6.1.11)
D6EV11	SLIV_22680	Acetyltransferase
A0A076LXI9	SLIV_02075	Acetyltransferase
D6ETI6	SLIV_22005	Acetyltransferase
A0A076M3N3	SLIV_23895	Acetyltransferase
D6EKV3	SLIV_07620	Acetyltransferase
D6ESV0	SLIV_01055	Acetyltransferase
D6ETW5	SLIV_32340	Acetyltransferase
A0A076MDD9	SLIV_29945	Acetyltransferase
D6EIH1	SLIV_16485	Acetyltransferase
D6EGY3	SLIV_15795	Acetyltransferase
D6ETE9	SLIV_21820	Acetyltransferase
D6EHP5	SLIV_36610	Acetyltransferase
D6EGG7	SLIV_36445	Acetyltransferase
D6ED91	SLIV_34795	Acetyltransferase
A0A076MJ20	SLIV_33655	Acetyltransferase
D6EVH8	SLIV_33165	Acetyltransferase
D6ESA5	SLIV_31540	Acetyltransferase
A0A076MH25	SLIV_30025	Acetyltransferase
D6ENU3	SLIV_29910	Acetyltransferase
D6ENS0	SLIV_29795	Acetyltransferase
D6EML0	SLIV_29080	Acetyltransferase
D6ELE7	SLIV_28350	Acetyltransferase
A0A076M5C3	SLIV_26770	Acetyltransferase
A0A076MBG7	SLIV_26585	Acetyltransferase
A0A076M6X9	SLIV_26000	Acetyltransferase
A0A076M4Z6	SLIV_25970	Acetyltransferase
D6EFW3	SLIV_25790	Acetyltransferase
D6EEB9	SLIV_25055	Acetyltransferase
D6EY24	SLIV_24025	Acetyltransferase
D6EXW9	SLIV_23755	Acetyltransferase
A0A076M9L7	SLIV_23305	Acetyltransferase
A0A076M4C1	SLIV_20965	Acetyltransferase
D6EL64	SLIV_18155	Acetyltransferase
D6EL25	SLIV_17910	Acetyltransferase
D6EKZ5	SLIV_17760	Acetyltransferase
D6EIS3	SLIV_17000	Acetyltransferase
D6EH95	SLIV_16345	Acetyltransferase
A0A076M535	SLIV_15475	Acetyltransferase
A0A076M3P8	SLIV_12710	Acetyltransferase
D6EUR0	SLIV_12225	Acetyltransferase
D6EUN6	SLIV_12110	Acetyltransferase
D6ERS2	SLIV_10990	Acetyltransferase
A0A076LV95	SLIV_08970	Acetyltransferase
A0A076M3E8	SLIV_06195	Acetyltransferase
D6EI61	SLIV_06040	Acetyltransferase
A0A076LTR7	SLIV_05975	Acetyltransferase
D6EDP2	SLIV_04125	Acetyltransferase
D6ECA8	SLIV_03665	Acetyltransferase
D6EC80	SLIV_03530	Acetyltransferase
D6EVW9	SLIV_02430	Acetyltransferase
D6ESN4	SLIV_00735	Acetyltransferase
A0A076M881	SLIV_14605	Ribosomal-protein-alanine acetyltransferase (IPR006464)
D6EV24	SLIV_22740	Acetyltransferase
A0A076MD71	SLIV_29620	Acetyltransferase
A0A076LV32	SLIV_04505	Acetyltransferase
D6EHT4	SLIV_36790	Acetyltransferase
D6EWL3	SLIV_23440	Acid sugar phosphatase (EC 3.1.3.-)
D6ELV9	SLIV_08140	Aconitate hydratase (Aconitase) (EC 4.2.1.3)
D6EWA2	SLIV_12925	Actinorhodin polyketide dimerase (EC 1.-.-.-)
A0A076M7F4	SLIV_12950	Actinorhodin polyketide putative beta-ketoacyl synthase 1 (EC 2.3.1.-)
D6EWA6	SLIV_12945	Actinorhodin polyketide putative beta-ketoacyl synthase 2 (EC 2.3.1.-)
D6EWA5	SLIV_12940	Actinorhodin polyketide synthase ACP
D6EWA4	SLIV_12935	Actinorhodin polyketide synthase bifunctional cyclase/dehydratase
D6EWB5	SLIV_12990	ActVA 4
D6EWB3	SLIV_12980	ActVA 6
A0A076LZ89	SLIV_11790	Acyl carrier protein
D6ES88	SLIV_31455	Acyl carrier protein
D6ES84	SLIV_31430	Acyl carrier protein
D6EFV6	SLIV_25755	Acyl carrier protein (ACP)
D6EDH3	SLIV_35195	Acyl carrier protein (ACP)
A0A076M3N5	SLIV_12660	Acyl CoA isomerase
D6ES23	SLIV_21455	Acyl CoA oxidase
D6EXY0	SLIV_23810	Acyl CoA thioesterase II
D6ESE7	SLIV_31750	Acyl-CoA dehydrogenase
D6ENC3	SLIV_19300	Acyl-CoA dehydrogenase
D6EI69	SLIV_06080	Acyl-CoA dehydrogenase
D6EGE9	SLIV_36360	Acyl-CoA dehydrogenase
A0A076M879	SLIV_31810	Acyl-CoA dehydrogenase
D6ESF8	SLIV_31805	Acyl-CoA dehydrogenase
D6EMY6	SLIV_08695	Acyl-CoA dehydrogenase
A0A076LZ01	SLIV_04565	Acyl-CoA dehydrogenase
D6EPZ8	SLIV_30625	Acyl-CoA dehydrogenase (EC 1.3.99.-)
D6EIH8	SLIV_16520	Acyl-CoA dehydrogenase fadE12 (EC 1.3.99.-)
A0A076MD09	SLIV_29290	Acyl-CoA dehydrogenase family protein (EC 1.3.99.-)
D6ENZ3	SLIV_09210	Acyl-coa dehydrogenase RedW
A0A076M4X5	SLIV_22450	Acyl-CoA hydrolase
D6EKL5	SLIV_07155	Acyl-CoA synthetase
A0A076LZN3	SLIV_05515	Acyl-CoA synthetase
D6EEK4	SLIV_25480	Acyl-CoA synthetase
A0A076M6M9	SLIV_18390	Acyl-CoA synthetase
D6EXE4	SLIV_03075	Acyl-CoA synthetase
D6ETQ4	SLIV_32035	Acyl-CoA thioesterase II
D6EI50	SLIV_05985	Acyl-peptide hydrolase
D6ERJ6	SLIV_10595	Acylphosphatase
D6ETX1	SLIV_32370	Acyltransferase
D6ESC8	SLIV_31655	Acyltransferase
D6ES87	SLIV_31450	Acyltransferase
A0A076MDC2	SLIV_29895	Acyltransferase
D6EDH5	SLIV_35205	Acyltransferase
A0A076M977	SLIV_33330	Integral membrane protein - Phospholipid/glycerol acyltransferase
D6ERL3	SLIV_10685	Integral membrane protein - Phospholipid/glycerol acyltransferase
A0A076M0E0	SLIV_07385	ADA-like regulatory protein
A0A076M6A5	SLIV_24955	Adenine deaminase (ADE) (EC 3.5.4.2) (Adenine aminohydrolase)
A0A076MDJ8	SLIV_30205	Adenine phosphoribosyltransferase (APRT) (EC 2.4.2.7)
D6ECH3	SLIV_13870	Adenosine deaminase (EC 3.5.4.4) (Adenosine aminohydrolase)
D6EXB8	SLIV_02955	Adenosine deaminase (EC 3.5.4.4) (Adenosine aminohydrolase)
A0A076MFH5	SLIV_26915	Adenosine kinase (EC 2.7.1.20)
A0A076M5D8	SLIV_26845	Adenosylcobinamide kinase/adenosylcobinamide phosphate guanylyltransferase
A0A076M783	SLIV_26825	Integral membrane protein - Adenosylcobinamide-GDP ribazoletransferase (EC 2.7.8.26) (Cobalamin synthase) (Cobalamin-5'-phosphate synthase)
A0A076M128	SLIV_08495	Adenosylhomocysteinase
D6EUY9	SLIV_22580	Adenosylhomocysteinase (EC 3.3.1.1) (S-adenosyl-L-homocysteine hydrolase)
D6ESB0	SLIV_31565	Adenosylmethionine-8-amino-7-oxononanoate aminotransferase (EC 2.6.1.62) (7,8-diamino-pelargonic acid aminotransferase) (7,8-diaminononanoate synthase) (Diaminopelargonic acid synthase)
D6ECE6	SLIV_13735	Adenylate cyclase (EC 4.6.1.1)
D6EE38	SLIV_14745	Adenylate kinase (AK) (EC 2.7.4.3) (ATP-AMP transphosphorylase) (ATP:AMP phosphotransferase) (Adenylate monophosphate kinase)
D6EI62	SLIV_06045	Adenylosuccinate lyase
D6ESA1	SLIV_31520	Adenylosuccinate lyase (ASL) (EC 4.3.2.2) (Adenylosuccinase)
D6EPJ9	SLIV_20150	Adenylosuccinate synthetase (AMPSase) (AdSS) (EC 6.3.4.4) (IMP--aspartate ligase)
A0A076M0U8	SLIV_07640	Adenylyl-sulfate kinase (EC 2.7.1.25) (APS kinase) (ATP adenosine-5'-phosphosulfate 3'-phosphotransferase) (Adenosine-5'-phosphosulfate kinase)
A0A076M6A1	SLIV_17460	Aerial mycelium formation protein
D6ELH1	SLIV_28470	Aerobic cobaltochelatase subunit CobN (EC 6.6.1.2)
A0A076M2P0	SLIV_11340	AfsR-like regulator
A0A076M2G5	SLIV_17820	AfsR-like regulatory protein
D6EQ69	SLIV_10005	AG1 protein
D6EQ70	SLIV_10010	AG2 protein
A0A076MCM0	SLIV_28875	Alanine dehydrogenase (EC 1.4.1.1)
A0A076LYD2	SLIV_14635	Alanine racemase (EC 5.1.1.1)
A0A076M7W5	SLIV_28165	Alanine-rich protein
D6ELC5	SLIV_28245	Alanine-rich protein
D6ERT9	SLIV_21025	Integral membrane protein - Putative RNA polymerase, sigma-24 subunit, ECF subfamily
D6EPS6	SLIV_30265	Alanine--tRNA ligase (EC 6.1.1.7) (Alanyl-tRNA synthetase)
D6EU50	SLIV_01315	Alanyl-tRNA synthetase
A0A076M9U6	SLIV_23760	Alcaligin biosynthesis enzyme (EC 1.-.-.-)
D6EMN7	SLIV_29215	Alcohol dehydrogenase superfamily, zinc-type (IPR002085)
A0A076MIJ1	SLIV_32945	Alcohol dehydrogenase superfamily, zinc-type (IPR002085)
D6EHP7	SLIV_36620	Alcohol dehydrogenase superfamily, zinc-type (IPR002085)
D6EI96	SLIV_06215	Alcohol dehydrogenase superfamily, zinc-type (IPR002085)
A0A076MAQ6	SLIV_36325	Alcohol dehydrogenase superfamily, zinc-type (IPR002085)
D6EHV7	SLIV_36900	Alcohol dehydrogenase (EC 1.1.1.1)
D6ELE9	SLIV_28360	Aldehyde dehydrogenase
D6ECG2	SLIV_13815	Aldehyde dehydrogenase
D6EQB4	SLIV_10230	Aldehyde dehydrogenase
A0A076M6Y7	SLIV_29680	Aldehyde dehydrogenase
D6EMN6	SLIV_29210	Aldehyde dehydrogenase
D6EF21	SLIV_04555	Aldehyde dehydrogenase
D6EI97	SLIV_06220	Aldehyde dehydrogenase
A0A076M8X8	SLIV_32925	Aldehyde dehydrogenase
D6ECG1	SLIV_13810	Aldehyde dehydrogenase 5 (EC 1.2.1.3)
A0A076M481	SLIV_13635	Aldoketoreductase
D6EWX7	SLIV_33670	Aldolase
D6ELH7	SLIV_28495	Aldolase
D6ETW9	SLIV_32360	Aldolase
D6EFV2	SLIV_25735	Aldose 1-epimerase (EC 5.1.3.3) (Galactose mutarotase)
A0A076M4R0	SLIV_25665	Secreted protein (Tat) - Aldose 1-epimerase
D6EX01	SLIV_33790	Secreted protein (Tat) - Alkaline phosphatase D-related protein
D6EHB3	SLIV_26290	Secreted protein (Tat) - Alkaline phosphatase D-related protein
D6ET79	SLIV_11545	Luciferase-like domain containing protein (IPR011251)
D6EXK3	SLIV_13230	Alkyl hydroperoxide reductase AhpD
D6EWI1	SLIV_23260	Alkyl hydroperoxide reductase AhpD (EC 1.11.1.15)
D6ECN8	SLIV_14195	Alkyl hydroperoxide reductase AhpD (EC 1.11.1.15)
D6EEU7	SLIV_35595	Alkyl hydroperoxide reductase AhpD (EC 1.11.1.15)
A0A076M9W7	SLIV_23955	Alkyl hydroperoxide reductase AhpD (EC 1.11.1.15)
A0A076M808	SLIV_14200	Alkyl hydroperoxide reductase AhpD (EC 1.11.1.15)
A0A076LTY2	SLIV_06325	Alkyl hydroperoxide reductase AhpD (EC 1.11.1.15)
D6ECA1	SLIV_03630	Alkyl hydroperoxide reductase AhpD (EC 1.11.1.15)
D6EXK2	SLIV_13225	Alkyl hydroperoxide reductase subunit C (EC 1.11.1.15)
D6ER76	SLIV_00235	Alkylhydroperoxidase
A0A076M918	SLIV_22335	Allantoate amidohydrolase
D6EUF1	SLIV_01810	Integral membrane protein - Allantoin permease
D6EJQ4	SLIV_06910	Allantoinase (EC 3.5.2.5) (Allantoin-utilizing enzyme)
A0A076MGK4	SLIV_35735	Allophanate hydrolase subunit 2
D6EDQ8	SLIV_04195	Alpha glucosidase
D6EJ81	SLIV_37250	Aminotransferase class-III (IPR005814)
A0A076MEI7	SLIV_31925	Alpha/beta hydrolase fold-3 domain-containing protein
A0A076LYY9	SLIV_11285	Alpha-1,4 glucan phosphorylase (EC 2.4.1.1)
A0A076M2N3	SLIV_11290	Alpha-1,4-glucan:maltose-1-phosphate maltosyltransferase (GMPMT) (EC 2.4.99.16) ((1->4)-alpha-D-glucan:maltose-1-phosphate alpha-D-maltosyltransferase)
A0A076LU16	SLIV_02620	Alpha-1,4-glucan:maltose-1-phosphate maltosyltransferase (GMPMT) (EC 2.4.99.16) ((1->4)-alpha-D-glucan:maltose-1-phosphate alpha-D-maltosyltransferase)
D6EDP6	SLIV_04145	Secreted protein (Sec) - Alpha-amylase (EC 3.2.1.1)
D6EEM4	SLIV_35235	Alpha-galactosidase
D6EHN2	SLIV_36545	Alpha-galactosidase
A0A076MKQ7	SLIV_36495	Secreted protein (Sec) - Alpha-galactosidase (EC 3.2.1.22) (Melibiase)
D6EHH2	SLIV_26580	Alpha-glucosidase
D6EN38	SLIV_08950	Secreted protein (Sec) - Alpha-L-arabinofuranosidase (EC 3.2.1.55) (Arabinofuranosidase)
D6EVI4	SLIV_33195	Alpha-mannosidase
D6EF82	SLIV_04860	Alpha-methylacyl-CoA racemase (EC 5.1.99.4)
D6EF29	SLIV_04595	Alpha-methylacyl-CoA racemase (EC 5.1.99.4)
D6EEL7	SLIV_25545	Alpha-N-arabinofuranosidase (EC 3.2.1.55)
D6ENS3	SLIV_29810	Secreted protein (Sec) - Alpha-N-arabinofuranosidase 1 (EC 3.2.1.55)
A0A076MA63	SLIV_32520	Alpha-xylosidase (EC 3.2.1.177)
D6ESI4	SLIV_31940	Secreted protein (Tat) - Amidase
D6EWN2	SLIV_23540	Amidase
A0A076LTD6	SLIV_01310	Amidase
D6EHP9	SLIV_36630	Amidohydrolase 2
A0A076LV19	SLIV_04450	Amidohydrolase 2
D6EL37	SLIV_17995	Amidophosphoribosyltransferase (ATase) (EC 2.4.2.14) (Glutamine phosphoribosylpyrophosphate amidotransferase)
D6EWM9	SLIV_23525	Secreted protein (Tat) - Amino acid ABC transporter substrate-binding protein
D6EWM7	SLIV_23515	Integral membrane protein - Amino acid ABC transporter transmembrane protein (Ectoine/hydroxyectoine ABC transporter, permease EhuD)
D6EWM8	SLIV_23520	Integral membrane protein - Amino acid ABC transporter transmembrane protein (Ectoine/hydroxyectoine ABC transporter, permease EhuC)
A0A076LTD4	SLIV_01285	Amino acid binding protein
A0A076M7M7	SLIV_27625	Amino acid decarboxylase
D6EX73	SLIV_02740	Amino acid decarboxylase
D6EQS5	SLIV_20970	Integral membrane protein - Amino acid efflux protein
A0A076M8W0	SLIV_32825	Integral membrane protein - Amino acid/polyamine transporter I
D6EMQ9	SLIV_29325	Integral membrane protein - Amino acid/polyamine transporter I
D6EMZ3	SLIV_08730	Integral membrane protein - Amino acid/polyamine transporter I
D6EXH8	SLIV_13100	Integral membrane protein - Amino acid/polyamine transporter I
D6ECW8	SLIV_24515	Integral membrane protein - Amino acid/polyamine transporter I
D6EC34	SLIV_03300	Integral membrane protein - Sodium:alanine symporter
D6EPW7	SLIV_30470	Integral membrane protein - Amino acid/polyamine transporter I
A0A076M5S6	SLIV_24050	Integral membrane protein - Amino acid/polyamine transporter I
A0A076MF77	SLIV_33245	Integral membrane protein - Amino acid/polyamine transporter I
D6EL26	SLIV_17920	Integral membrane protein - Amino acid/polyamine transporter I
D6EDR6	SLIV_04235	Integral membrane protein - Amino acid/polyamine transporter I
D6EPX2	SLIV_30495	Amino oxidase
D6EDB7	SLIV_34930	Amino transferase
D6EQQ9	SLIV_20890	Amino-acid acetyltransferase (EC 2.3.1.1)
A0A076MI17	SLIV_32085	Aminodeoxychorismate lyase
D6ENW0	SLIV_30015	Aminodeoxychorismate synthase, component I
D6EGY5	SLIV_15805	Aminodeoxyfutalosine synthase (AFL synthase) (Aminofutalosine synthase) (EC 2.5.1.120) (Menaquinone biosynthetic enzyme MqnE)
D6EKX1	SLIV_07715	Aminoglycoside phosphotransferase
D6ESZ9	SLIV_11145	Aminomethyltransferase (EC 2.1.2.10) (Glycine cleavage system T protein)
A0A076M5V6	SLIV_27620	Aminopeptidase N
D6ECV7	SLIV_24460	Aminopeptidase N (EC 3.4.11.2)
A0A076MDZ2	SLIV_24500	Aminopeptidase N (EC 3.4.11.2)
A0A076ME72	SLIV_31370	Aminotransferase class-III (IPR005814)
A0A076M4H7	SLIV_21260	Aminotransferase
D6ENW1	SLIV_30020	Aminotransferase
A0A076M5F9	SLIV_26920	Aminotransferase
D6EF44	SLIV_04670	Aminotransferase
D6EU02	SLIV_32525	Aminotransferase
D6EIV7	SLIV_26975	Aminotransferase
D6ES45	SLIV_21555	Aminotransferase
D6EIC7	SLIV_06370	Aminotransferase
D6EDN2	SLIV_04075	Aminotransferase
A0A076MEU4	SLIV_25660	Pyridoxal phosphate-dependent transferase (IPR015424)
A0A076M1X0	SLIV_09620	Aminotransferase class-III (IPR005814)
D6EN30	SLIV_08910	Secreted protein (Tat) - Aminotransferase
A0A076LYR6	SLIV_04150	Secreted protein (Sec) - Glycoside hydrolase, family 13-like protein AmlC
D6ERI6	SLIV_10555	Integral membrane protein - Ammonium transporter
D6ESR8	SLIV_00895	AMP-binding ligase
A0A076LTE0	SLIV_01335	Anhydro-N-acetylmuramic acid kinase (EC 2.7.1.170) (AnhMurNAc kinase)
A0A076M7I5	SLIV_30695	Ankyrin
D6EEI0	SLIV_25355	Ankyrin
D6EEH9	SLIV_25350	Ankyrin
D6EEQ0	SLIV_35365	Ankyrin repeat protein
D6EL84	SLIV_18265	ANTAR domain-containing protein
A0A076M8F7	SLIV_21630	Anthranilate phosphoribosyltransferase (EC 2.4.2.18)
D6EIV6	SLIV_26970	Anthranilate phosphoribosyltransferase (EC 2.4.2.18)
D6ES61	SLIV_21620	Anthranilate synthase component 1 (EC 4.1.3.27)
A0A076M5U0	SLIV_27495	Anthranilate synthase component 1 (EC 4.1.3.27)
D6EME9	SLIV_19015	Anthranilate synthase component 2 (EC 4.1.3.27)
D6ES62	SLIV_21625	Anthranilate synthase component II (EC 4.1.3.27)
D6EIY6	SLIV_27120	Anthranilate synthase, phenazine specific (EC 4.1.3.27)
D6EL86	SLIV_18275	Anti sigma factor antagonist
D6EVC6	SLIV_32920	Integral membrane protein - Antibiotic biosynthesis monooxygenase
D6EQI9	SLIV_20545	Anti-sigma factor
D6EUP3	SLIV_12145	Anti-sigma factor
D6EX62	SLIV_02685	Anti-sigma factor
D6EUS2	SLIV_12280	Anti sigma-R factor, mycothiol system,RsrA (IPR024020)
D6EQI8	SLIV_20540	Anti-sigma factor antagonist
D6EUU5	SLIV_22360	Anti-sigma factor antagonist
A0A076MFX7	SLIV_34580	Anti-sigma factor antagonist
D6EY97	SLIV_34025	Anti-sigma factor antagonist
D6EWW0	SLIV_33585	Anti-sigma factor antagonist
D6EPD5	SLIV_19840	Anti-sigma factor antagonist
D6EIE9	SLIV_16380	Anti-sigma factor antagonist
D6ET84	SLIV_11565	Anti-sigma factor antagonist
A0A076LXY7	SLIV_02680	Anti-sigma factor antagonist
D6EX59	SLIV_02670	Anti-sigma factor antagonist
D6EU77	SLIV_01445	Anti-sigma factor antagonist
D6EU31	SLIV_01220	Anti-sigma factor antagonist
D6ERE8	SLIV_00540	Anti-sigma factor antagonist
D6EHG4	SLIV_26545	Antitoxin
D6ESB9	SLIV_31610	Antitoxin
A0A076MID2	SLIV_32720	Integral membrane protein - Apolipoprotein N-acyltransferase
D6ER11	SLIV_31095	Integral membrane protein - Apolipoprotein N-acyltransferase
D6EEM1	SLIV_25565	Secreted protein (Sec) - Arabinan endo-1,5-alpha-L-arabinosidase
A0A076MDI5	SLIV_23715	AraC family transcription regulator
D6EUD9	SLIV_01750	AraC family transcription regulator
D6ERV3	SLIV_21105	AraC family transcription regulator
D6EDB5	SLIV_34920	AraC family transcription regulator
D6EHA5	SLIV_26250	AraC family transcription regulator
D6ENB4	SLIV_19260	AraC family transcription regulator
A0A076LZW5	SLIV_17345	AraC family transcription regulator
D6EJZ2	SLIV_17275	AraC family transcription regulator
D6EH99	SLIV_16365	AraC family transcription regulator
A0A076M429	SLIV_13300	AraC family transcription regulator
D6EUR5	SLIV_12245	AraC family transcription regulator
D6EQ29	SLIV_09805	AraC family transcription regulator
A0A076M432	SLIV_07545	AraC family transcription regulator
A0A076LXV6	SLIV_02550	AraC family transcription regulator
A0A076M0S3	SLIV_07540	AraC family transcription regulator
A0A076MGA3	SLIV_35585	AraC family transcription regulator
A0A076MGA4	SLIV_35610	AraC family transcriptional regulator
D6EYI3	SLIV_34450	AraC-family transcriptional regulator
D6ENS7	SLIV_29830	Arginine biosynthesis bifunctional protein ArgJ
D6EMZ5	SLIV_08740	Arginine deiminase (ADI) (EC 3.5.3.6) (Arginine dihydrolase)
D6EDA7	SLIV_34880	Arginine deiminase (ADI) (EC 3.5.3.6) (Arginine dihydrolase)
D6ENT0	SLIV_29845	Arginine repressor
D6EUM9	SLIV_12075	Arginine transport ATP-binding protein ArtM
D6ERY8	SLIV_21270	Arginine--tRNA ligase (EC 6.1.1.19) (Arginyl-tRNA synthetase)
D6ENT6	SLIV_29875	Argininosuccinate lyase (ASAL) (EC 4.3.2.1) (Arginosuccinase)
D6EDN0	SLIV_04065	Argininosuccinate synthase (EC 6.3.4.5) (Citrulline--aspartate ligase)
A0A076LWT1	SLIV_11730	Arginyl tRNA synthetase
A0A076M7F7	SLIV_19800	Integral membrane protein - Arsenite resistance protein ArsB
D6EDC2	SLIV_34955	ArsR
D6EC88	SLIV_03565	ArsR family transcriptional regulator
A0A076M8Y3	SLIV_32950	ArsR family transcriptional regulator
D6ERC2	SLIV_00440	ArsR family transcriptional regulator
D6EVB8	SLIV_32875	Aryl-alcohol dehydrogenase
D6EJ80	SLIV_37245	Integral membrane protein - Ascorbate-specific PTS system enzyme IIC
D6EGY6	SLIV_15810	AsnC-family transcriptional regulator
D6EG77	SLIV_36010	Asparagine synthase, glutamine-hydrolyzing
D6EVF3	SLIV_33050	Aspartate 1-decarboxylase (EC 4.1.1.11) (Aspartate alpha-decarboxylase)
D6ELF7	SLIV_28400	Aspartate aminotransferase
D6EFF3	SLIV_15115	Aspartate aminotransferase (EC 2.6.1.1)
D6EPU0	SLIV_30335	Aspartate carbamoyltransferase (EC 2.1.3.2) (Aspartate transcarbamylase)
D6ECW0	SLIV_24475	Aspartate-semialdehyde dehydrogenase (ASA dehydrogenase) (ASADH) (EC 1.2.1.11) (Aspartate-beta-semialdehyde dehydrogenase)
D6EPL4	SLIV_20225	Aspartate-semialdehyde dehydrogenase (ASA dehydrogenase) (ASADH) (EC 1.2.1.11) (Aspartate-beta-semialdehyde dehydrogenase)
D6ENC8	SLIV_19325	Aspartate-tRNA ligase (EC 6.1.1.12)
D6EPL3	SLIV_20220	Aspartokinase (EC 2.7.2.4)
D6ERS4	SLIV_11000	Aspartyl/glutamyl-tRNA(Asn/Gln) amidotransferase subunit B (Asp/Glu-ADT subunit B) (EC 6.3.5.-)
D6ERS7	SLIV_11015	Aspartyl/glutamyl-tRNA(Asn/Gln) amidotransferase subunit C (Asp/Glu-ADT subunit C) (EC 6.3.5.-)
D6EL87	SLIV_18280	ATP binding protein
D6EPY8	SLIV_30575	ATP phosphoribosyltransferase (ATP-PRT) (ATP-PRTase) (EC 2.4.2.17)
D6ET96	SLIV_11620	ATP synthase epsilon chain (ATP synthase F1 sector epsilon subunit) (F-ATPase epsilon subunit)
D6ET98	SLIV_11630	ATP synthase gamma chain (ATP synthase F1 sector gamma subunit) (F-ATPase gamma subunit)
D6ETA4	SLIV_11660	Integral membrane protein - ATP synthase I
A0A076LWR6	SLIV_11655	Integral membrane protein - ATPase, F0 complex, subunit A
D6ET99	SLIV_11635	ATP synthase subunit alpha (EC 3.6.3.14) (ATP synthase F1 sector subunit alpha) (F-ATPase subunit alpha)
A0A076M332	SLIV_11645	Integral membrane protein - ATP synthase subunit b
D6ET97	SLIV_11625	ATP synthase subunit beta (EC 3.6.3.14) (ATP synthase F1 sector subunit beta) (F-ATPase subunit beta)
D6ETA2	SLIV_11650	Integral membrane protein - ATP synthase subunit c
D6ETA0	SLIV_11640	ATP synthase subunit delta (ATP synthase F(1) sector subunit delta) (F-type ATPase subunit delta)
D6ED94	SLIV_34810	ATP utilizing protein
D6EGW0	SLIV_05770	Peroxiredoxin OsmC (IPR019904)
D6EDD5	SLIV_35020	ATP/GTP binding protein
D6ESZ8	SLIV_11140	ATP/GTP binding protein
D6EUL1	SLIV_11985	ATP/GTP binding protein
A0A076M308	SLIV_05315	ATP/GTP binding protein
D6ETQ0	SLIV_32015	ATP/GTP binding protein
A0A076MD31	SLIV_29815	ATP/GTP binding protein
A0A076M130	SLIV_15190	ATP/GTP binding protein
D6EGW2	SLIV_05780	ATP/GTP binding protein
A0A076LYX9	SLIV_04535	ATP/GTP binding protein
A0A076LTU5	SLIV_02215	ATP/GTP binding protein
A0A076LZL0	SLIV_05310	ATP/GTP binding protein
A0A076M281	SLIV_10240	Integral membrane protein - ATP/GTP binding protein
D6ELV4	SLIV_08115	Secreted protein (Sec) - Alpha-1,2-mannosidase, putative
A0A076LUV1	SLIV_07855	ATPase, AFG1-like protein
A0A076M9V4	SLIV_17415	Integral membrane protein - ATP/GTP-binding membrane protein
D6EKZ3	SLIV_17750	ATP/GTP-binding protein
D6EMS3	SLIV_29400	ATP/GTP-binding protein
A0A076MDU9	SLIV_24270	ATP/GTP-binding protein
D6EUJ4	SLIV_11900	ATP/GTP-binding protein
D6EFY0	SLIV_25870	ATP/GTP-binding protein
D6EVM8	SLIV_01980	ATP/GTP-binding protein
D6ES78	SLIV_31400	ATP/GTP-binding protein
D6EQU3	SLIV_30770	ATP/GTP-binding protein
D6EXY6	SLIV_23840	ATP/GTP-binding protein
A0A076M9I9	SLIV_23275	ATP/GTP-binding protein
D6ET78	SLIV_11540	ATP/GTP-binding protein
D6EQE9	SLIV_10405	ATP/GTP-binding protein
A0A076LX23	SLIV_07810	ATP/GTP-binding protein
D6ERN2	SLIV_10800	ATP/GTP-binding protein - GPN-loop GTPase (IPR004130)
D6EP37	SLIV_09430	Putative cobalamin (vitamin B12) biosynthesis protein CobW
D6EXS8	SLIV_13615	Secreted protein (Sec) - ATP/GTP-binding protein with Tachylectin 2 domain (IPR023294)
D6EML7	SLIV_29115	ATPase
A0A076M419	SLIV_07470	Integral membrane protein of unknown function containing DUF58 domain
A0A076M629	SLIV_17095	ATPase AAA
D6EUL6	SLIV_12010	ATPase central domain-containing protein
A0A076M5W4	SLIV_24255	Integral membrane protein - ATP-binding membrane protein
A0A076M4J7	SLIV_08260	ATP-binding protein
D6EXK6	SLIV_13245	ATP-binding protein
A0A076M3U2	SLIV_24250	ATP-binding protein
A0A076M3Z5	SLIV_20485	ATP-binding protein
D6EUK6	SLIV_11960	ATP-binding protein
A0A076LXY0	SLIV_13830	ATP-binding protein
D6ELY5	SLIV_08245	Integral membrane protein - ATP-binding protein
D6EW56	SLIV_12695	Secreted protein (Sec) - ATP-binding protein
A0A076MC08	SLIV_27715	ATP-binding RNA helicase
D6ET45	SLIV_11375	ATP-dependent 6-phosphofructokinase (ATP-PFK) (Phosphofructokinase) (EC 2.7.1.11) (Phosphohexokinase)
D6ESE2	SLIV_31725	ATP-dependent 6-phosphofructokinase (ATP-PFK) (Phosphofructokinase) (EC 2.7.1.11) (Phosphohexokinase)
D6EWF2	SLIV_23115	ATP-dependent Clp protease adapter protein ClpS
D6EID1	SLIV_06390	ATP-dependent Clp protease ATP-binding subunit ClpC
D6ECY1	SLIV_24590	ATP-dependent Clp protease ATP-binding subunit ClpX
D6ESB8	SLIV_31605	ATP-dependent Clp protease proteolytic subunit (EC 3.4.21.92) (Endopeptidase Clp)
D6EXA6	SLIV_02895	ATP-dependent Clp protease proteolytic subunit (EC 3.4.21.92) (Endopeptidase Clp)
D6EXA5	SLIV_02890	ATP-dependent Clp protease proteolytic subunit (EC 3.4.21.92) (Endopeptidase Clp)
A0A076MA95	SLIV_24580	ATP-dependent Clp protease proteolytic subunit 1
A0A076ME08	SLIV_24585	ATP-dependent Clp protease proteolytic subunit 2
D6ESA9	SLIV_31560	ATP-dependent dethiobiotin synthetase BioD (EC 6.3.3.3) (DTB synthetase) (Dethiobiotin synthase)
A0A076LY71	SLIV_09810	ATP-dependent DNA helicase
D6EP58	SLIV_09535	ATP-dependent DNA helicase
A0A076M718	SLIV_12465	ATP-dependent DNA helicase
A0A076M3J9	SLIV_12460	ATP-dependent DNA helicase
A0A076LZJ9	SLIV_16805	ATP-dependent DNA helicase
D6ERK5	SLIV_10645	ATP-dependent DNA helicase RecG (EC 3.6.4.12)
A0A076LZ65	SLIV_04970	ATP-dependent DNA ligase
D6EX39	SLIV_02570	ATP-dependent DNA ligase
A0A076MA78	SLIV_17960	ATP-dependent helicase
D6EY16	SLIV_23985	ATP-dependent RecD-like DNA helicase (EC 3.6.4.12)
D6EL27	SLIV_17925	ATP-dependent RNA helicase
D6EFX5	SLIV_20750	Integral membrane protein - ATP-dependent zinc metalloprotease FtsH (EC 3.4.24.-)
D6ERI2	SLIV_10535	Integral membrane protein - ATP-dependent zinc metalloprotease FtsH3
D6ENN1	SLIV_29605	ATP-GTP binding protein
D6EIZ1	SLIV_27140	Bacterioferritin (EC 1.16.3.1)
D6EP21	SLIV_09355	BadF/BadG/BcrA/BcrD ATPase
D6EU52	SLIV_01325	BadF/BadG/BcrA/BcrD ATPase
D6EVR0	SLIV_02130	Benzaldehyde dehydrogenase [NAD(+)] (EC 1.2.1.28)
D6EVQ9	SLIV_02125	Benzoylformate decarboxylase (EC 4.1.1.7)
A0A076MCT6	SLIV_37280	Beta keto-acyl synthase
A0A076MHF4	SLIV_37285	Beta keto-acyl synthase
D6EDN5	SLIV_04090	Beta-D-xylosidase
A0A076LYF1	SLIV_10180	Beta-galactosidase (Beta-gal) (EC 3.2.1.23)
D6EVT8	SLIV_02275	Beta-galactosidase (Beta-gal) (EC 3.2.1.23)
D6EID8	SLIV_06425	Beta-galactosidase (EC 3.2.1.23)
D6EI81	SLIV_06140	Secreted protein (Tat) - Beta-galactosidase (EC 3.2.1.23) (Lactase)
D6EEV8	SLIV_35650	Beta-glucosidase
A0A076LZM2	SLIV_05435	Beta-glucosidase
D6ETZ7	SLIV_32500	Beta-glucosidase (EC 3.2.1.21)
A0A076M6B6	SLIV_25030	Beta-glucosidase (EC 3.2.1.21)
A0A076LVL8	SLIV_05400	Beta-glucosidase (EC 3.2.1.21)
D6EU92	SLIV_01520	Beta-glucosidase (EC 3.2.1.21)
D6EXV5	SLIV_23680	Beta-glucosidase (EC 3.2.1.21)
D6EEN1	SLIV_35275	Beta-hexosaminidase
D6ECP5	SLIV_14230	Betaine aldehyde dehydrogenase (EC 1.2.1.8)
D6EDV2	SLIV_04415	Beta-ketoadipyl-CoA thiolase (EC 2.3.1.174)
D6EFB0	SLIV_05000	Beta-ketoadipyl-CoA thiolase (EC 2.3.1.174)
A0A076MAR3	SLIV_36375	Putative amide hydrolase
D6EM85	SLIV_18705	Putative beta-lactamase-like protein
D6ETG2	SLIV_21885	Putative esterase
A0A076LRC2	SLIV_01280	Putative hydrolase
D6EFW2	SLIV_25785	Putative serine hydrolase
D6EGK1	SLIV_05230	Putative serine hydrolase
D6EJ86	SLIV_37275	Protein containing Metallo-beta-lactamase-like domain (IPR001279)
D6EXG9	SLIV_13055	Protein containing Metallo-beta-lactamase-like domain (IPR001279)
D6EF36	SLIV_04630	Protein containing Metallo-beta-lactamase-like domain (IPR001279)
D6EVB9	SLIV_32880	Protein containing Metallo-beta-lactamase-like domain (IPR001279)
A0A076MHI3	SLIV_37420	Putative beta-lactamase-like protein
D6EUC9	SLIV_01705	Secreted protein (Sec) - Beta-lactamase
A0A076LWT5	SLIV_00225	Secreted protein (Tat) - Beta-lactamase
A0A076M8Z5	SLIV_33000	Putative Beta-lactamase (EC 3.5.2.6)
D6EDA2	SLIV_34855	Protein containing Metallo-beta-lactamase-like domain (IPR001279)
D6EN33	SLIV_08925	Protein containing Metallo-beta-lactamase-like domain (IPR001279)
D6EPN1	SLIV_20310	Protein containing Metallo-beta-lactamase-like domain (IPR001279)
D6EJR9	SLIV_06980	Beta-mannosidase
A0A076M3L0	SLIV_23745	Secreted protein (Tat) - Beta-N-acetylhexosaminidase
A0A076M3N2	SLIV_06645	Secreted protein (Tat) - Beta-N-acetylhexosaminidase (EC 3.2.1.52)
A0A076M9V2	SLIV_23880	Secreted protein (Tat) - Beta-N-acetylhexosaminidase
D6EYK6	SLIV_34570	Secreted protein (Sec) - Beta-xylanase
D6EN39	SLIV_08955	Secreted protein (Sec) - Beta-xylanase
A0A076MAS7	SLIV_36450	Beta-xylosidase
A0A076MC50	SLIV_36005	Bi-domain-containing oxidoreductase
D6EY06	SLIV_23935	Integral membrane protein - Bifunctional carbohydrate binding and transport protein
A0A076MGE0	SLIV_28430	Bifunctional CbiGH
D6EL17	SLIV_17875	Bifunctional enzyme deaminase/reductase
D6EE19	SLIV_14650	Bifunctional NAD(P)H-hydrate repair enzyme (Nicotinamide nucleotide repair protein)
A0A076MHB3	SLIV_30385	Bifunctional phosphopantothenoylcysteine decarboxylase/phosphopantothenate synthase (EC 6.3.2.5)
D6EKP9	SLIV_07335	Integral membrane protein - Bifunctional preprotein translocase subunit SecDF, component of Sec export system
D6ECP9	SLIV_14250	Bifunctional protein FolD
A0A076MCI3	SLIV_22070	Bifunctional protein GlmU
A0A076LUF1	SLIV_07200	Bifunctional protein HldE
D6EPT9	SLIV_30330	Bifunctional protein PyrR
D6ECQ8	SLIV_14295	Bifunctional purine biosynthesis protein PurH
A0A076M713	SLIV_26225	Bifunctional RNase H/acid phosphatase
A0A076M8P0	SLIV_32490	Secreted protein (Sec) - Bifunctional sugar binding protein/sugar hydrolase
D6EFM7	SLIV_15495	Integral membrane protein - Bifunctional transferase/deacetylase
D6EV55	SLIV_22890	Integral membrane protein - Bi-functional transferase/deacetylase
A0A076M600	SLIV_10545	Bifunctional uridylyltransferase/uridylyl-removing enzyme (UTase/UR) (Bifunctional [protein-PII] modification enzyme) (Bifunctional nitrogen sensor protein)
A0A076M330	SLIV_22910	Bifunctional uroporphyrinogen-III synthetase/response regulator domain-containing protein (EC 4.2.1.75)
D6EHA8	SLIV_26265	Secreted protein (Sec) - Bifunctional xylanase/deacetylase (EC 3.2.1.8)
A0A076LTL8	SLIV_01865	Secreted Lipoprotein (Sec) - Binding protein dependent transport lipoprotein
D6ED60	SLIV_34635	Integral membrane protein - ABC transporter type 1, transmembrane domain MetI-like protein
D6ED59	SLIV_34630	Integral membrane protein - ABC transporter type 1, transmembrane domain MetI-like protein
D6EDQ6	SLIV_04185	Integral membrane protein - Binding protein dependent transporter
D6EGB0	SLIV_36170	Integral membrane protein - Binding protein dependent transporter
D6EGH0	SLIV_36460	Integral membrane protein - Binding protein dependent transporter
D6EEW2	SLIV_35670	Integral membrane protein - ABC transporter type 1, transmembrane domain MetI-like protein
D6EEW1	SLIV_35665	Integral membrane protein - ABC transporter type 1, transmembrane domain MetI-like protein
D6EVT6	SLIV_02265	Integral membrane protein - Binding protein dependent transporter
D6EVT5	SLIV_02260	Integral membrane protein - Binding protein dependent transporter
A0A076MBC3	SLIV_26360	Secreted Lipoprotein (Sec) - Binding-protein-dependent transport
D6EVU6	SLIV_02315	Secreted Lipoprotein (Sec) - Binding-protein-dependent transport
A0A076MH22	SLIV_36560	Integral membrane protein - Binding protein dependent transporter
D6EDN6	SLIV_04095	Integral membrane protein - ABC transporter type 1, transmembrane domain MetI-like protein
D6EDN7	SLIV_04100	Integral membrane protein - ABC transporter type 1, transmembrane domain MetI-like protein
D6EGA9	SLIV_36165	Integral membrane protein - Binding protein dependent transporter
D6EHN4	SLIV_36555	Integral membrane protein - sn-glycerol-3-phosphate transport system permease protein UgpE
A0A076MA85	SLIV_24520	Integral membrane protein - Biotin synthase
D6ESB1	SLIV_31570	Biotin synthase (EC 2.8.1.6)
D6ECE7	SLIV_13740	Biotin-[acetyl-CoA-carboxylase] ligase
D6EN03	SLIV_08775	BldA-regulated nucleotide binding protein
D6EQ60	SLIV_09960	BldB
D6EC47	SLIV_03360	Secreted Lipoprotein (Sec) - Branched amino acid binding secreted protein
A0A076LYC1	SLIV_03380	Branched amino acid transport system ATP-binding protein
A0A076M1Z1	SLIV_03365	Integral membrane protein - Branched amino acid transport system permease
A0A076LSE9	SLIV_03370	Integral membrane protein - Branched amino acid transport system permease
D6EKA9	SLIV_27675	Secreted Lipoprotein (Sec) - Branched chain amino acid binding protein
A0A076MBZ7	SLIV_27665	Integral membrane protein - Branched amino acid transport system permease
D6ENA0	SLIV_19195	Branched-chain alpha-keto acid dehydrogenase E1 subunit alpha
A0A076MAX1	SLIV_19205	Branched-chain alpha-keto acid dehydrogenase E2
D6EN87	SLIV_19130	Branched-chain alpha-keto acid dehydrogenase subunit E2
D6EYH3	SLIV_34400	Integral membrane protein - Branched-chain amino acid ABC transport permease
D6EYH2	SLIV_34395	Integral membrane protein - Branched-chain amino acid ABC transporter
D6EKA6	SLIV_27660	Branched-chain amino acid ABC transporter ATP-binding protein
D6EYH1	SLIV_34390	Branched-chain amino acid ABC transporter ATP-binding protein
D6EYH0	SLIV_34385	Branched-chain amino acid ABC transporter ATP-binding protein
D6ERQ0	SLIV_10890	Branched-chain-amino-acid aminotransferase (EC 2.6.1.42)
D6ESV5	SLIV_01080	Calcium binding protein
D6EIE8	SLIV_16375	Calcium binding protein
D6EEK9	SLIV_25505	Calcium-binding protein
A0A076ML16	SLIV_37220	Calcium-binding protein
D6EQG7	SLIV_20435	cAMP receptor protein
D6EVH0	SLIV_33125	Capsular glucan synthase (EC 2.4.1.21)
D6EPU4	SLIV_30355	Carbamoyl-phosphate synthase large chain (EC 6.3.5.5) (Carbamoyl-phosphate synthetase ammonia chain)
D6EPU3	SLIV_30350	Carbamoyl-phosphate synthase small chain (EC 6.3.5.5) (Carbamoyl-phosphate synthetase glutamine chain)
D6EDU1	SLIV_04355	Carbohydrate kinase
A0A076MAF7	SLIV_24985	Carbohydrate kinase
D6EY05	SLIV_23930	Carbohydrate kinase
D6EXP6	SLIV_13450	Carbohydrate kinase
D6EDR4	SLIV_04225	Carbohydrate kinase
D6ELQ2	SLIV_07865	Carbonic anhydrase (EC 4.2.1.1) (Carbonate dehydratase)
A0A076MFN3	SLIV_27240	Carbonic anhydrase (EC 4.2.1.1) (Carbonate dehydratase)
D6EPA8	SLIV_19700	Carbonic anhydrase (EC 4.2.1.1) (Carbonate dehydratase)
A0A076LV20	SLIV_08535	Carboxyl-and carbamoyltransferase
A0A076M0F9	SLIV_13960	Carboxylate-amine ligase (EC 6.3.-.-)
D6EHJ3	SLIV_26675	Carboxylesterase
A0A076MKM8	SLIV_36320	Carboxylic ester hydrolase
A0A076LZM4	SLIV_16905	Carboxylic ester hydrolase (EC 3.1.1.-)
D6EXG8	SLIV_13050	Carboxylic ester hydrolase (EC 3.1.1.-)
A0A076LUL5	SLIV_07500	Carboxylic ester hydrolase (EC 3.1.1.-)
A0A076LZ58	SLIV_04825	Secreted protein (Sec) - Carboxypeptidase
D6EKS6	SLIV_07480	Secreted protein (Tat) - Carboxypeptidase
A0A076M538	SLIV_22865	Secreted protein (Sec) - Carboxy-terminal processing protease
A0A076M7E4	SLIV_27200	Secreted protein (Sec) - Carotenoid dehydrogenase
D6EEK5	SLIV_25485	Integral membrane protein - Dicarboxylate carrier MatC
D6EG84	SLIV_36045	Catalase (EC 1.11.1.6)
D6ED55	SLIV_34610	Catalase (EC 1.11.1.6)
D6EKK9	SLIV_07115	Catalase (EC 1.11.1.6)
D6EU59	SLIV_01360	Catalase (EC 1.11.1.6)
D6EDG1	SLIV_35140	Catalase-peroxidase (CP) (EC 1.11.1.21) (Peroxidase/catalase)
D6ER41	SLIV_31240	Integral membrane protein - Cation efflux protein
D6ELU3	SLIV_08065	Integral membrane protein - Cationic amino acid transporter
D6EWW9	SLIV_33630	Integral membrane protein - Cation-transporting ATPase
D6EI03	SLIV_37120	Integral membrane protein - Cation-transporting ATPase
D6EY22	SLIV_24015	Integral membrane protein - Cation-transporting P-type ATPase B (EC 3.6.3.-)
A0A076MH24	SLIV_37065	Protein of unknown function containing BON domain
A0A076M912	SLIV_30595	CbxX/CfqX family protein
A0A076MCA7	SLIV_21540	CDA peptide synthetase I
D6ES39	SLIV_21535	CDA peptide synthetase II
A0A076M8D7	SLIV_21530	CDA peptide synthetase III
A0A076MHH6	SLIV_30830	Integral membrane protein - CDP-diacylglycerol-glycerol-3-phosphate 3-phosphatidyltransferase
D6EV48	SLIV_22855	Cell division ATP-binding protein FtsE
D6EGX0	SLIV_15735	Integral membrane protein - Cell division FtsK/SpoIIIE
D6EN70	SLIV_19040	Integral membrane protein - Cell cycle protein FtsW/RodA
D6EJ18	SLIV_27280	Integral membrane protein - Cell division protein FtsW
D6EME6	SLIV_19000	Integral membrane protein - Cell division protein CrgA
D6EJ20	SLIV_27290	Integral membrane protein - Cell division protein FtsQ
D6EV49	SLIV_22860	Integral membrane protein - Cell division protein FtsX
D6EJ21	SLIV_27295	Cell division protein FtsZ
D6EJ24	SLIV_27310	Cell division protein SepF
D6EMJ4	SLIV_29000	Cell division protein SepF
A0A076M179	SLIV_08780	Cell division protein SepF
A0A076MBE0	SLIV_19940	Integral membrane protein - Cell surface biosynthesis associated protein
D6EXV7	SLIV_23690	Integral membrane protein - Cellobiose transport permease
D6EXV6	SLIV_23685	Integral membrane protein - sn-glycerol-3-phosphate transport system permease protein UgpE
D6ESG9	SLIV_31860	Secreted protein (Sec) - Cellulase B
D6ET73	SLIV_11515	Cellulose-binding protein
D6EDK9	SLIV_03965	Cephalosporin-C deacetylase (EC 3.1.1.41)
D6EPG7	SLIV_19990	Chaperone protein ClpB
D6ED49	SLIV_24915	Chaperone protein DnaJ 2
D6EPF9	SLIV_19955	Chaperone protein DnaJ 1
D6EPF7	SLIV_19945	Chaperone protein DnaK (HSP70)
D6EUD5	SLIV_01730	Chaperone protein HtpG
D6EXC4	SLIV_02980	Secreted protein (Sec) - carbohydrate snf chitine binding protein - ChiF - Glycoside hydrolase, family 19-like protein
D6EET5	SLIV_35535	Secreted protein (Sec) - chitin binding protein
D6EWM4	SLIV_23495	Secreted protein (Sec) - chitin binding protein
D6EPY2	SLIV_30545	Secreted protein (Sec) - Chitinase II (IPR011583)
A0A076MGG0	SLIV_35530	Secreted protein (Sec) - Chitinase
A0A076LSC1	SLIV_03170	Secreted protein (Sec) - Chitinase
A0A076M4G7	SLIV_08075	Secreted protein (Sec) - Chitinase
D6EEE1	SLIV_25170	Secreted protein (Sec) - Chitinase II (IPR011583)
D6EN17	SLIV_08845	Secreted protein (Sec) - Chitinase II (IPR011583)
D6EXN1	SLIV_13370	Secreted protein (Sec) - Chitinase A
D6EPZ7	SLIV_30620	Secreted protein (Sec) - Chitinase C (EC 3.2.1.14)
D6ET94	SLIV_11610	Secreted protein (Sec) - Chitinase C (EC 3.2.1.14)
D6ET93	SLIV_11605	Chitinase two-component response regulator
A0A076MFW2	SLIV_27590	Secreted protein (Sec) - Chitosanase (EC 3.2.1.132)
C9E0E7	SLIV_34555	Secreted protein (Tat) - Chitosanase (EC 3.2.1.132) (CsnA) (EC 3.2.1.123)
D6ESU1	SLIV_01010	Integral membrane protein - Chloramphenicol resistance protein
A0A076M0Z1	SLIV_01680	Integral membrane protein - Chloramphenicol resistance protein
D6ET51	SLIV_11405	Secreted protein (Sec) - Cholesterol esterase
D6EDX8	SLIV_14455	Cholesterol oxidase (EC 1.1.3.6)
D6EGX2	SLIV_15745	Chorismate dehydratase (EC 4.2.1.151) (Menaquinone biosynthetic enzyme MqnA)
D6EMH9	SLIV_28930	Chorismate mutase
D6EK97	SLIV_27615	Chorismate mutase (EC 5.4.99.5)
D6EPT1	SLIV_30290	Chorismate synthase (CS) (EC 4.2.3.5) (5-enolpyruvylshikimate-3-phosphate phospholyase)
A0A076M0S9	SLIV_18865	Chromosomal replication initiator protein DnaA
D6ENC5	SLIV_19310	Chromosome condensation protein
A0A076M2B9	SLIV_10585	Chromosome partition protein Smc
A0A076M6L7	SLIV_28890	Chromosome segregation and condensation protein ScpA
A0A076M3C5	SLIV_06070	Citrate lyase
A0A076M5U7	SLIV_27545	Citrate lyase subunit beta
D6EP40	SLIV_09445	Citrate synthase
D6EY17	SLIV_23990	Citrate synthase
D6EP41	SLIV_09450	Citrate synthase-like protein
D6ELG9	SLIV_28460	Cob(I)yrinic acid a,c-diamide adenosyltransferase (EC 2.5.1.17)
D6ET89	SLIV_11590	Cob(I)yrinic acid a,c-diamide adenosyltransferase (EC 2.5.1.17)
D6ERF3	SLIV_00565	Cobalamin B12-binding domain-containing protein
A0A076MGE6	SLIV_28480	Cobalamin biosynthesis protein CobD
A0A076LV68	SLIV_08820	Integral membrane protein - Cobalt ECF transporter T component CbiQ
A0A076M1H8	SLIV_08810	Integral membrane protein - Cobalt transport protein CbiM
D6EN11	SLIV_08815	Integral membrane protein - Cobalt transport protein CbiN (Energy-coupling factor transporter probable substrate-capture protein CbiN)
D6ES09	SLIV_21375	Cobalt-precorrin-6x reductase (EC 1.3.1.54)
D6ELH2	SLIV_28475	Cobyric acid synthase
D6EUX5	SLIV_22510	Coenzyme F420:L-glutamate ligase (EC 6.3.2.31) (EC 6.3.2.34) (Coenzyme F420-0:L-glutamate ligase) (Coenzyme F420-1:gamma-L-glutamate ligase)
D6EIM7	SLIV_16770	Potential cold shock protein B
D6EQ37	SLIV_09845	Competence-damage inducible protein
A0A076LQZ4	SLIV_00450	Conventional protein tyrosine phosphatase
D6EKT9	SLIV_07550	Copper homeostasis protein
D6EFA0	SLIV_04950	Secreted protein (Tat) - Copper oxidase
D6EU09	SLIV_32560	Integral membrane protein - Copper-translocating P-type ATPase
D6ELN6	SLIV_07785	CprB
A0A076LTE9	SLIV_01465	Creatinine amidohydrolase
A0A076MD97	SLIV_30175	Crossover junction endodeoxyribonuclease RuvC (EC 3.1.22.4) (Holliday junction nuclease RuvC) (Holliday junction resolvase RuvC)
D6EI65	SLIV_06060	Crotonyl-CoA reductase (EC 1.3.1.86)
A0A076LXE5	SLIV_01595	CRP family transcriptional regulator
D6EMG6	SLIV_28860	CTP synthase (EC 6.3.4.2) (CTP synthetase) (UTP--ammonia ligase)
D6EPJ3	SLIV_20120	Cupin 2
D6EC72	SLIV_03490	Secreted protein (Sec) - Cupin 2 family
A0A076M142	SLIV_08580	CutA1 divalent ion tolerance protein
D6EJJ3	SLIV_06615	Cyclase
D6ES73	SLIV_31375	Cyclase/dehydrase
D6EFN1	SLIV_15515	Cyclic dehypoxanthine futalosine synthase (Cyclic DHFL synthase) (EC 1.21.98.1) (Dehypoxanthine futalosine cyclase) (Menaquinone biosynthetic enzyme MqnC)
A0A076M6H6	SLIV_28610	Cyclic pyranopterin monophosphate synthase (EC 4.1.99.18) (Molybdenum cofactor biosynthesis protein A)
A0A076MCD4	SLIV_21790	Cyclic pyranopterin monophosphate synthase accessory protein (Molybdenum cofactor biosynthesis protein C)
D6ETM8	SLIV_22230	Cyclopropane-fatty-acyl-phospholipid synthase
D6ER59	SLIV_31320	Cystathionine gamma-synthase
A0A076M0A7	SLIV_13600	Cystathionine gamma-synthase (EC 2.5.1.48)
A0A076M0Y5	SLIV_08175	Cysteine desulfurase (EC 2.8.1.7)
D6EKJ8	SLIV_28110	Cysteine desulfurase (EC 2.8.1.7)
D6ESY5	SLIV_11075	Cysteine desulfurase (EC 2.8.1.7)
D6EUX7	SLIV_22520	Cysteine dioxygenase
D6EPA2	SLIV_09755	Secreted protein (Sec) - cysteine dioxygenase
D6EJX9	SLIV_17215	Cysteine--tRNA ligase (EC 6.1.1.16) (Cysteinyl-tRNA synthetase)
D6EJ45	SLIV_27415	Cys-tRNA(Pro)/Cys-tRNA(Cys) deacylase (EC 4.2.-.-)
A0A076LVZ6	SLIV_10225	Cytidine deaminase
D6ECI4	SLIV_13930	Cytidine deaminase (EC 3.5.4.5)
D6EMI1	SLIV_28940	Cytidylate kinase (CK) (EC 2.7.4.25) (Cytidine monophosphate kinase)
A0A076MAL2	SLIV_33310	Integral membrane protein - Cytochrome B subunit
A0A076M5A6	SLIV_15900	Integral membrane protein - Cytochrome c-type biogenesis protein CcsA
D6EH07	SLIV_15910	Integral membrane protein - Cytochrome C biogenesis membrane protein
D6EIV3	SLIV_26955	Integral membrane protein - Cytochrome C heme-binding subunit
D6EXF3	SLIV_03120	Integral membrane protein - Cytochrome c oxidase polypeptide 4 (EC 1.9.3.1) (Cytochrome aa3 subunit 4) (Cytochrome c oxidase polypeptide IV)
D6EIU9	SLIV_26935	Integral membrane protein - Cytochrome c oxidase polypeptide 4 (EC 1.9.3.1) (Cytochrome aa3 subunit 4) (Cytochrome c oxidase polypeptide IV)
A0A076LUC7	SLIV_03125	Integral membrane protein - Putative cytochrome c oxidase subunit 1-beta (EC 1.9.3.1)
D6EIU8	SLIV_26930	Integral membrane protein - Cytochrome c oxidase, subunit I (Putative cytochrome c oxidase subunit 1-alpha) (EC 1.9.3.1)+K1472
D6EM62	SLIV_18590	Integral membrane protein - Cytochrome d ubiquinol oxidase, subunit II
A0A076M6R2	SLIV_18595	Integral membrane protein - Cytochrome oxidase subunit I
D6ER70	SLIV_00215	Cytochrome P450
D6EJJ0	SLIV_06600	Cytochrome P450
D6EWI2	SLIV_23265	Cytochrome P450
D6EDD7	SLIV_35030	Cytochrome P450
D6EDD6	SLIV_35025	Cytochrome P450
D6EX29	SLIV_33925	Cytochrome P450
D6ESE9	SLIV_31760	Cytochrome P450
A0A076M8M1	SLIV_29610	Cytochrome P450
D6EWI3	SLIV_23270	Cytochrome P450
D6EDS0	SLIV_04255	Cytochrome P450
D6EVS7	SLIV_02220	Cytochrome P450
D6EVQ2	SLIV_02090	Cytochrome P450
D6ETM0	SLIV_22190	Cytochrome P450 107B1 (EC 1.14.-.-)
A0A076M7X2	SLIV_20110	Cytochrome P-450 hydroxylase
D6EVS8	SLIV_02225	Cytochrome P450-family protein
D6EYA5	SLIV_34060	Cytochrome P450-SOY (EC 1.14.-.-)
A0A076LWW7	SLIV_00870	Cytochrome P450-SU1 (EC 1.14.-.-)
D6EW53	SLIV_12680	Cytokinin riboside 5'-monophosphate phosphoribohydrolase (EC 3.2.2.n1)
D6ERT4	SLIV_11050	Cytokinin riboside 5'-monophosphate phosphoribohydrolase (EC 3.2.2.n1)
A0A076MA27	SLIV_35085	Integral membrane protein - Cytosine permease
D6ERQ8	SLIV_10930	D-3-phosphoglycerate dehydrogenase (EC 1.1.1.95)
D6ERL1	SLIV_10675	D-alanine--D-alanine ligase (EC 6.3.2.4) (D-Ala-D-Ala ligase) (D-alanylalanine synthetase)
A0A076M1N0	SLIV_20320	D-alanine--D-alanine ligase (EC 6.3.2.4) (D-Ala-D-Ala ligase) (D-alanylalanine synthetase)
A0A076M5J4	SLIV_16055	D-alanine-D-alanine ligase B
A0A076MBY3	SLIV_20730	Secreted protein (Sec) - D-alanyl-D-alanine carboxypeptidase
A0A076LYP6	SLIV_04000	Secreted protein (Sec) - D-alanyl-D-alanine carboxypeptidase
A0A076M985	SLIV_16235	Integral membrane protein - D-alanyl-D-alanine carboxypeptidase
A0A076M0I7	SLIV_14135	Integral membrane protein - D-alanyl-D-alanine carboxypeptidase
A0A076M7B8	SLIV_19225	Secreted protein (Sec) - D-alanyl-D-alanine carboxypeptidase (EC 3.4.16.4)
D6EQU5	SLIV_30780	Secreted protein (Sec) - D-alanyl-D-alanine dipeptidase (D-Ala-D-Ala dipeptidase) (EC 3.4.13.22)
D6EG15	SLIV_26040	D-alanyl-D-alanine dipeptidase (D-Ala-D-Ala dipeptidase) (EC 3.4.13.22)
D6EPN2	SLIV_20315	D-alanyl-D-alanine dipeptidase (D-Ala-D-Ala dipeptidase) (EC 3.4.13.22)
D6EXP7	SLIV_13455	D-amino acid deaminase
A0A076LV92	SLIV_04815	Integral membrane protein - D-amino acid oxidase
D6EXP8	SLIV_13460	D-aminoacylase
D6EK28	SLIV_17465	D-aminoacyl-tRNA deacylase (EC 3.1.1.96)
D6EN92	SLIV_19155	ABC-transporter ATP-binding component (Daunorubicin/doxorubicin resistance ATP-binding protein DrrA) (EC 3.6.3.-)
A0A076M3Y1	SLIV_07245	Secreted Lipoprotein (Sec) - Deacetylase
D6EN49	SLIV_09005	DEAD/DEAH box helicase
D6ENJ0	SLIV_19645	DEAD-box RNA helicase
A0A076M500	SLIV_14910	DEAD-box RNA helicase
D6EER1	SLIV_35420	DEAD-box RNA-helicase
D6EXR0	SLIV_13525	Deaminase
D6EUP0	SLIV_12130	Deaminase
A0A076M800	SLIV_14150	Integral membrane protein - Decaprenyl-phosphate phosphoribosyltransferase (EC 2.4.2.45)
A0A076MKN5	SLIV_36345	Decarboxylase
D6EWN5	SLIV_23555	Decarboxylase
D6EWN4	SLIV_23550	Decarboxylase
D6EMC8	SLIV_18910	Decarboxylase
D6ED33	SLIV_24840	DegV domain-containing protein
D6EWA3	SLIV_12930	Dehydrase
D6EWC0	SLIV_13015	Secreted protein (Sec) - Dehydratease
D6EVG6	SLIV_33105	Dehydratase
D6EFU4	SLIV_25695	Dehydratase
D6EGX9	SLIV_15775	Dehydratase
A0A076LUF5	SLIV_07225	Dehydratase
D6ETJ1	SLIV_22030	CoA-transferase family III (IPR003673)
D6EMN1	SLIV_29185	Molybdopterin oxidoreductase (IPR006656)
A0A076LYM9	SLIV_15265	Dehydrogenase
D6EXR2	SLIV_13535	Dehydrogenase
D6ERR4	SLIV_10955	Dehydrogenase
D6EUM5	SLIV_12055	Dehydrogenase
D6EHW9	SLIV_36950	Dehydrogenase
D6EGC4	SLIV_36235	Dehydrogenase
D6EG48	SLIV_26200	Dehydrogenase
D6EFU3	SLIV_25690	Dehydrogenase
A0A076MC53	SLIV_21225	Dehydrogenase
D6ERX7	SLIV_21215	Dehydrogenase
D6EXR3	SLIV_13540	Dehydrogenase
A0A076M0N2	SLIV_07740	Dehydrogenase
D6EJP5	SLIV_06870	Dehydrogenase
D6EI43	SLIV_05950	Dehydrogenase
D6EGQ3	SLIV_05490	Dehydrogenase
D6EGM1	SLIV_05330	Dehydrogenase
D6EGK8	SLIV_05265	Dehydrogenase
A0A076LYK1	SLIV_03770	Dehydrogenase
D6ECB1	SLIV_03680	Dehydrogenase
D6EX96	SLIV_02845	Dehydrogenase
D6ESW1	SLIV_01110	Dehydrogenase
A0A076M1D9	SLIV_02360	Dehydrogenase
D6ED02	SLIV_24685	Glycerol-1-phosphate dehydrogenase (IPR032837)
A0A076M3B0	SLIV_05945	Dehydrogenase
D6EEQ4	SLIV_35385	Short-chain dehydrogenase/reductase SDR (IPR002347)
D6EVV6	SLIV_02370	Dehydrogenase
D6EEG4	SLIV_25275	3-hydroxyisobutyrate dehydrogenase-related (IPR015815)
D6EDZ6	SLIV_14540	Secreted protein (Sec) - Dehydrogenase
D6EWS1	SLIV_33395	Secreted protein (Sec) - Dehydrogenase
D6EEF6	SLIV_25235	Secreted protein (Sec) - Dehydrogenase
D6EEH0	SLIV_25305	Short-chain dehydrogenase/reductase SDR (IPR002347)
D6EDL8	SLIV_04010	Integral membrane protein - Delta fatty acid desaturase
D6EPE5	SLIV_19890	Integral membrane protein - Delta fatty acid desaturase
D6ERQ3	SLIV_10905	Delta-1-pyrroline-5-carboxylate dehydrogenase (EC 1.2.1.88)
D6ERY2	SLIV_21240	Delta-aminolevulinic acid dehydratase (EC 4.2.1.24)
A0A076M8X5	SLIV_15485	Demethylmenaquinone methyltransferase (EC 2.1.1.163)
A0A076LYJ1	SLIV_14970	DeoR family transcriptional regulator
D6ETC7	SLIV_21700	DeoR family transcriptional regulator
A0A076M7T2	SLIV_13775	DeoR family transcriptional regulator
A0A076MCD9	SLIV_36505	DeoR family transcriptional regulator
A0A076M9V5	SLIV_34645	DeoR family transcriptional regulator
A0A076MCC4	SLIV_21690	DeoR family transcriptional regulator
A0A076LX87	SLIV_01675	DeoR family transcriptional regulator
D6EPF0	SLIV_19910	Deoxycytidine triphosphate deaminase (dCTP deaminase) (EC 3.5.4.13)
D6EEH6	SLIV_25335	Deoxyguanosinetriphosphate triphosphohydrolase-like protein
D6EWY7	SLIV_33720	Deoxyribodipyrimidine photo-lyase (EC 4.1.99.3)
D6EHX5	SLIV_36980	Deoxyribodipyrimidine photo-lyase (EC 4.1.99.3)
D6ETH3	SLIV_21940	Deoxyribonuclease
D6ECG0	SLIV_13805	Deoxyribose-phosphate aldolase
D6EP04	SLIV_09265	Deoxyuridine 5'-triphosphate nucleotidohydrolase (dUTPase) (EC 3.6.1.23) (dUTP pyrophosphatase)
D6EKC2	SLIV_27735	Dephospho-CoA kinase (EC 2.7.1.24) (Dephosphocoenzyme A kinase)
D6EIC4	SLIV_06355	D-hydantoinase (EC 3.5.2.-)
D6EVH4	SLIV_33145	Diacylglycerol O-acyltransferase (EC 2.3.1.20)
D6ELF5	SLIV_28390	Diaminobutyrate-2-oxoglutarate transaminase (EC 2.6.1.76)
D6EJM0	SLIV_06750	Diaminobutyrate-pyruvate aminotransferase
D6EIA0	SLIV_06235	Diaminopimelate decarboxylase (DAP decarboxylase) (DAPDC) (EC 4.1.1.20)
D6ETB7	SLIV_11725	Diaminopimelate decarboxylase (DAP decarboxylase) (DAPDC) (EC 4.1.1.20)
D6EP80	SLIV_09650	Diaminopimelate epimerase (DAP epimerase) (EC 5.1.1.7)
D6EH35	SLIV_16050	Diaminopimelate epimerase (DAP epimerase) (EC 5.1.1.7)
D6EGF5	SLIV_36390	Secreted protein (Sec) - Dienelactone hydrolase domain-containing protein
D6EJZ6	SLIV_17295	Dienelactone hydrolase family hydrolase
A0A076M5V9	SLIV_16990	Diguanylate cyclase/phosphodiesterase
A0A076MBH9	SLIV_26805	Dihydrolipoamide succinyltransferase
A0A076MBL0	SLIV_26810	Dihydrolipoyl dehydrogenase (EC 1.8.1.4)
D6EPU1	SLIV_30340	Dihydroorotase (DHOase) (EC 3.5.2.3)
D6EPU5	SLIV_30360	Dihydroorotate dehydrogenase (quinone) (EC 1.3.5.2) (DHOdehase) (Dihydroorotate oxidase)
D6ELD1	SLIV_28270	Dihydropicolinate synthase
A0A076LZZ5	SLIV_06685	Dihydropicolinate synthase
D6EQN7	SLIV_20780	Dihydropteroate synthase (DHPS) (EC 2.5.1.15) (Dihydropteroate pyrophosphorylase)
A0A076LZT6	SLIV_12675	Dihydropteroate synthase (DHPS) (EC 2.5.1.15) (Dihydropteroate pyrophosphorylase)
D6EST4	SLIV_00975	Dihydropteroate synthase (DHPS) (EC 2.5.1.15) (Dihydropteroate pyrophosphorylase)
D6ERK6	SLIV_10650	Dihydroxyacetone kinase
A0A076MG72	SLIV_35045	Dihydroxyacetone kinase
A0A076LUQ2	SLIV_03890	Dihydroxyacetone kinase subunit DhaK
D6EDJ4	SLIV_03895	Dihydroxyacetone kinase, L subunit
D6EGC5	SLIV_36240	Dihydroxy-acid dehydratase
D6ERU4	SLIV_21050	Dihydroxy-acid dehydratase (DAD) (EC 4.2.1.9)
D6EIS0	SLIV_16985	Integral membrane protein - Carbohydrate binding module family 6 protein
A0A076M627	SLIV_17355	D-inositol-3-phosphate glycosyltransferase (EC 2.4.1.250) (N-acetylglucosamine-inositol-phosphate N-acetylglucosaminyltransferase)
D6EUE4	SLIV_01775	Dioxygenase
A0A076MC36	SLIV_27865	Dioxygenase
D6EVY8	SLIV_02520	Dioxygenase
D6EN74	SLIV_19065	Integral membrane protein - Dioxygenase
A0A076MAP6	SLIV_36275	Secreted protein (Tat) - Carotenoid oxygenase family (IPR004294)
D6EKJ6	SLIV_28100	Dioxygenase ferredoxin subunit
D6EKY0	SLIV_07760	Dipeptidase
D6EUV4	SLIV_22405	Dipeptidase
D6EUV5	SLIV_22410	Dipeptidase
D6EMN2	SLIV_29190	Integral membrane protein - Divalent metal ions/citrate complex secondary transporter
A0A076M337	SLIV_18895	DNA gyrase subunit A (EC 5.99.1.3)
D6EMC4	SLIV_18890	DNA gyrase subunit B (EC 5.99.1.3)
D6ECS5	SLIV_14375	DNA helicase (EC 3.6.4.12)
D6EV64	SLIV_22935	DNA helicase (EC 3.6.4.12)
D6ET32	SLIV_11310	DNA helicase (EC 3.6.4.12)
D6EK16	SLIV_17405	DNA helicase (EC 3.6.4.12)
D6EIN5	SLIV_16815	DNA helicase (EC 3.6.4.12)
A0A076M710	SLIV_12440	DNA helicase (EC 3.6.4.12)
D6EP56	SLIV_09525	DNA hydrolase
D6EMH4	SLIV_28905	DNA hydrolase
D6ERT7	SLIV_21015	DNA integrity scanning protein DisA (Cyclic di-AMP synthase) (Diadenylate cyclase)
A0A076LZH7	SLIV_16665	DNA invertase
D6ERT1	SLIV_11035	DNA ligase (EC 6.5.1.2) (Polydeoxyribonucleotide synthase [NAD(+)])
A0A076LX94	SLIV_01700	DNA ligase (EC 6.5.1.2) (Polydeoxyribonucleotide synthase [NAD(+)])
A0A076MBT5	SLIV_20605	DNA polymerase I
D6EKB4	SLIV_27700	DNA polymerase I (EC 2.7.7.7)
D6EMC0	SLIV_18870	DNA polymerase III subunit beta (EC 2.7.7.7)
D6EQJ6	SLIV_20580	DNA polymerase III subunit delta (EC 2.7.7.7)
D6EPP4	SLIV_30105	DNA polymerase III subunit epsilon
D6EKX2	SLIV_07720	DNA polymerase III subunit epsilon
A0A076MGF8	SLIV_28580	DNA polymerase III subunit epsilon (EC 2.7.7.7)
A0A076MAD2	SLIV_18100	DNA polymerase III subunits gamma and tau (EC 2.7.7.7)
A0A076MEI0	SLIV_31895	DNA polymerase III, beta subunit
A0A076MDY8	SLIV_30875	DNA polymerase IV (Pol IV) (EC 2.7.7.7)
D6EGY4	SLIV_15800	DNA polymerase-like protein
D6EEH8	SLIV_25345	DNA primase (EC 2.7.7.-)
A0A076LW79	SLIV_10450	DNA processing Smf-family protein
A0A076M8R3	SLIV_32590	DNA repair protein
D6ERT8	SLIV_21020	DNA repair protein radA
A0A076M6L0	SLIV_28835	DNA repair protein RecN (Recombination protein N)
D6EED4	SLIV_25135	DNA repair protein RecO (Recombination protein O)
D6EMC2	SLIV_18880	DNA replication and repair protein RecF
A0A076M182	SLIV_08180	DNA sulfur modification protein DndB
D6ELX1	SLIV_08190	DNA sulfur modification protein DndD
D6ELX2	SLIV_08195	DNA sulfur modification protein DndE
D6EP50	SLIV_09495	DNA topoisomerase (ATP-hydrolyzing) (EC 5.99.1.3)
D6EP36	SLIV_09425	DNA topoisomerase (ATP-hydrolyzing) (EC 5.99.1.3)
D6EQJ4	SLIV_20570	DNA topoisomerase 1 (EC 5.99.1.2) (DNA topoisomerase I)
A0A076M1U3	SLIV_09865	Integral membrane protein - DNA translocase FtsK
D6EW50	SLIV_12665	DNA-3-methyladenine glycosylase I
D6ESC9	SLIV_31660	DNA-binding protein
D6EXA4	SLIV_02885	DNA-binding protein
A0A076MKY9	SLIV_37070	DNA-binding protein
A0A076M7U7	SLIV_28085	DNA-binding protein
D6EED2	SLIV_25120	DNA-binding protein
A0A076M9U7	SLIV_17390	DNA-binding protein
D6EH70	SLIV_16225	DNA-binding protein
D6EP16	SLIV_09330	DNA-binding protein
D6ELV5	SLIV_08120	DNA-binding protein
A0A076LW37	SLIV_06230	DNA-binding protein
A0A076MAS4	SLIV_18970	DNA-binding protein
D6EJA7	SLIV_37355	DNA-binding protein
A0A076MHC5	SLIV_37135	DNA-binding protein
D6EHS4	SLIV_36745	DNA-binding protein
D6EGF4	SLIV_36385	DNA-binding protein
D6EGE5	SLIV_36340	DNA-binding protein
D6EX07	SLIV_33820	DNA-binding protein
D6EWY5	SLIV_33710	DNA-binding protein
D6ESB4	SLIV_31585	DNA-binding protein
D6EKE0	SLIV_27820	DNA-binding protein
D6EJ57	SLIV_27475	DNA-binding protein
D6EJ28	SLIV_27330	DNA-binding protein
A0A076MF92	SLIV_26490	DNA-binding protein
A0A076MBB3	SLIV_26455	DNA-binding protein
D6EEE3	SLIV_25180	DNA-binding protein
D6EEA8	SLIV_25000	DNA-binding protein
A0A076MAE5	SLIV_24865	DNA-binding protein
A0A076M8L4	SLIV_21425	DNA-binding protein
D6EPE8	SLIV_19900	DNA-binding protein
D6EPC5	SLIV_19785	DNA-binding protein
D6ENA4	SLIV_19210	DNA-binding protein
D6EIQ0	SLIV_16890	DNA-binding protein
D6EFN8	SLIV_15550	DNA-binding protein
A0A076LYI9	SLIV_14945	DNA-binding protein
A0A076M505	SLIV_14935	DNA-binding protein
A0A076M423	SLIV_13655	DNA-binding protein
D6EJU3	SLIV_07095	DNA-binding protein
A0A076M044	SLIV_06960	DNA-binding protein
D6EIC6	SLIV_06365	DNA-binding protein
D6EGV4	SLIV_05740	DNA-binding protein
D6EGV2	SLIV_05730	DNA-binding protein
D6EGS0	SLIV_05570	DNA-binding protein
D6EFD6	SLIV_05135	DNA-binding protein
A0A076LZB6	SLIV_05075	DNA-binding protein
D6EF12	SLIV_04510	DNA-binding protein
D6EDT3	SLIV_04315	DNA-binding protein
D6EC90	SLIV_03575	DNA-binding protein
D6EVY4	SLIV_02500	DNA-binding protein
D6EU71	SLIV_01415	DNA-binding protein
D6EU35	SLIV_01240	DNA-binding protein
D6ESP1	SLIV_00770	DNA-binding protein
D6ERE5	SLIV_00530	DNA-binding protein
A0A076LT03	SLIV_00485	DNA-binding protein
A0A076M0C7	SLIV_00335	DNA-binding protein
D6ER87	SLIV_00280	DNA-binding protein
D6EYH6	SLIV_34415	DNA-binding protein
A0A076LZZ9	SLIV_12910	DNA-binding protein, Cupin superfamily
D6EF43	SLIV_04665	DNA-binding protein, Cupin superfamily
A0A076MIZ2	SLIV_33475	Lambda repressor-like, DNA-binding domain (IPR010982)
D6EHS1	SLIV_36730	Putative DNA-binding protein
A0A076M0R1	SLIV_07490	DNA-binding protein
D6ERY4	SLIV_21250	Integral membrane protein - Putative transcriptional regulator Cro/C1-type
A0A076ME66	SLIV_24845	Integral membrane protein - DNA-binding protein
D6EPT8	SLIV_30325	DNA-binding protein
A0A076MGM3	SLIV_36090	Secreted protein (Tat) - Alpha-L-rhamnosidase RhaM family (IPR033400)
D6EV66	SLIV_22945	DNA-binding protein HU (Hs1)
D6EHW4	SLIV_36930	DNA-binding regulator
A0A076M923	SLIV_22645	DNA-binding response regulator MtrA
A0A076M301	SLIV_18715	Integral membrane protein - DNA-damage-inducible protein F
D6EJ39	SLIV_27385	DNA-directed DNA polymerase (EC 2.7.7.7)
D6EMK4	SLIV_29050	DNA-directed DNA polymerase (EC 2.7.7.7)
D6EE32	SLIV_14715	DNA-directed RNA polymerase subunit alpha (RNAP subunit alpha) (EC 2.7.7.6) (RNA polymerase subunit alpha) (Transcriptase subunit alpha)
D6EFE4	SLIV_15065	DNA-directed RNA polymerase subunit beta (RNAP subunit beta) (EC 2.7.7.6) (RNA polymerase subunit beta) (Transcriptase subunit beta)
D6EFE3	SLIV_15060	DNA-directed RNA polymerase subunit beta' (RNAP subunit beta') (EC 2.7.7.6) (RNA polymerase subunit beta') (Transcriptase subunit beta')
D6EPU9	SLIV_30380	DNA-directed RNA polymerase subunit omega
D6EDC4	SLIV_34965	DpsA
D6EY04	SLIV_23925	D-ribose pyranase (EC 5.4.99.62)
D6EWP5	SLIV_23610	Integral membrane protein - Drug efflux protein
A0A076M3T1	SLIV_06895	Integral membrane protein - Drug efflux transporter
D6EF93	SLIV_04915	Drug-resistance pump
A0A076M3V4	SLIV_20325	D-specific alpha-keto acid dehydrogenase (EC 1.1.1.-)
D6EP23	SLIV_09365	D-tagatose-1,6-bisphosphate aldolase subunit KbaZ
D6EYD0	SLIV_34185	dTDP-glucose 4,6-dehydratase (EC 4.2.1.46)
D6EQJ5	SLIV_20575	Integral membrane protein - dTMP kinase
A0A076LSE4	SLIV_03320	Dyp-type peroxidase family
A0A076M4K2	SLIV_08295	EA31 protein
A0A076M9E8	SLIV_33610	ECF sigma factor (SCO0864 homologue)
D6EWW3	SLIV_33600	ECF sigma factor (SCO0866 homologue)
A0A076MA10	SLIV_17645	ECF sigma factor (SCO4146 homologue)
D6ECB8	SLIV_03715	ECF sigma factor (SCO7112 homologue)
D6EI08	SLIV_37140	ECF sigma factor (SCO0159 homologue)
D6EPB8	SLIV_19750	ECF sigma factor (SCO3709 homologue)
A0A076LY08	SLIV_14055	ECF sigma factor (SCO4864 homologue)
D6ECK6	SLIV_14045	ECF sigma factor (SCO4866 homologue)
D6EC86	SLIV_03555	ECF sigma factor (SCO7144 homologue)
D6ERX0	SLIV_21180	ECF sigma factor BldN (SCO3323 homologue)
D6ES92	SLIV_31475	ECF sigma factor (SCO1263 homologue)
D6EXU2	SLIV_13680	ECF sigma factor (SCO4938 homologue)
D6ELF3	SLIV_28380	Ectoine hydroxylase (EC 1.17.-.-)
D6EF62	SLIV_04760	Integral membrane protein - Efflux protein
A0A076LZP7	SLIV_06010	Integral membrane protein - Efflux protein
D6EEE6	SLIV_25195	Integral membrane protein - Efflux protein
D6ETX5	SLIV_32390	Electron transfer flavoprotein subunit alpha
D6ETX4	SLIV_32385	Electron transfer flavoprotein subunit beta
D6EFM2	SLIV_15470	Electron transfer oxidoreductase
D6ED41	SLIV_24875	Elongation factor 4
D6EE95	SLIV_15030	Elongation factor G (EF-G)
D6EGQ1	SLIV_05475	Elongation factor G (EF-G)
D6EPQ0	SLIV_30135	Elongation factor G-like protein
D6EPT6	SLIV_30315	Elongation factor P (EF-P)
D6ERG0	SLIV_10425	Elongation factor Ts (EF-Ts)
A0A076M0Z6	SLIV_15025	Elongation factor Tu (EF-Tu)
D6ER30	SLIV_31185	Elongation factor Tu (EF-Tu)
D6EHM4	SLIV_26820	Secreted Lipoprotein (Sec) - Endo alpha-1,4 polygalactosaminidase
A0A076MBA2	SLIV_26260	Secreted protein (Tat) - Endo-1,4-beta-xylanase (EC 3.2.1.8)
D6EJB3	SLIV_37380	Secreted protein (Tat) - Endo-1,4-beta-xylanase (EC 3.2.1.8)
A0A076M0P0	SLIV_01150	Secreted protein (Tat) - Endo-beta-N-acetylglucosaminidase H (EC 3.2.1.96)
D6EDG7	SLIV_35170	Secreted protein (Sec) - Endoglucanase (EC 3.2.1.4)
D6ESW5	SLIV_01130	Secreted protein (Sec) - Endoglucanase CelA
D6EYB4	SLIV_34105	Secreted protein (Sec) - Glycoside hydrolase family 9 - Endoglucanase (EC 3.2.1.4)
D6ECU5	SLIV_24400	Endonuclease
D6EUX4	SLIV_22505	Endonuclease
D6ECX2	SLIV_24535	Endonuclease 8 1 (EC 3.2.2.-)
A0A076M7T5	SLIV_20440	Endonuclease III (EC 4.2.99.18) (DNA-(apurinic or apyrimidinic site) lyase)
A0A076LWQ0	SLIV_11555	Endonuclease NucS (EC 3.1.-.-)
D6EF86	SLIV_04880	Endonuclease V (EC 3.1.21.7) (Deoxyinosine 3'endonuclease) (Deoxyribonuclease V)
D6EI60	SLIV_06035	Endoribonuclease L-PSP
D6EEB2	SLIV_25020	Endoribonuclease YbeY (EC 3.1.-.-)
D6ETM3	SLIV_22205	Enolase
D6ESW4	SLIV_01125	Enolase
D6EF65	SLIV_04775	Enoyl CoA hydratase
D6ELK9	SLIV_28650	Enoyl-[acyl-carrier-protein] reductase [NADH] (EC 1.3.1.9)
D6EXV0	SLIV_13725	Enoyl-CoA hydratase
D6ET12	SLIV_11210	Enoyl-CoA hydratase
D6EG99	SLIV_36115	Enoyl-CoA hydratase
D6EIH6	SLIV_16510	Enoyl-CoA hydratase (EC 4.2.1.17)
D6EMZ1	SLIV_08720	Enoyl-CoA hydratase (EC 4.2.1.17)
A0A076MCL8	SLIV_28525	Enoyl-CoA hydratase/isomerase
D6EUR6	SLIV_12250	Epi-isozizaene 5-monooxygenase/(E)-beta-farnesene synthase (EC 1.14.13.106)
A0A076M6W5	SLIV_12255	Epi-isozizaene synthase (EC 4.2.3.37)
D6EG63	SLIV_35940	Epimerase
A0A076M161	SLIV_19610	Epimerase
D6EG68	SLIV_35965	Epimerase/dehydratase
D6EJM2	SLIV_06760	Epoxide hydrolase
A0A076M816	SLIV_20420	Epoxide hydrolase
D6EQ63	SLIV_09975	Secreted protein (T7SS) - ESAT-6-like protein (EsxA protein)
D6EKU8	SLIV_07595	Secreted protein (Tat) - Esterase
D6EGD6	SLIV_36295	Esterase
A0A076MB88	SLIV_26305	Esterase
D6EQM0	SLIV_20695	Esterase
D6EIG8	SLIV_16470	Esterase
A0A076M0W0	SLIV_01505	Esterase
D6EU41	SLIV_01270	Esterase
D6EES6	SLIV_35490	Esterase
A0A076M0H8	SLIV_07140	Secreted protein (Sec) - Esterase
A0A076M0A8	SLIV_07260	Secreted protein (Tat) - Esterase
D6EIY0	SLIV_27090	Esterase/lipase
A0A076MFA0	SLIV_33340	Excinuclease ABC subunit A
A0A076M227	SLIV_10260	Secreted protein (Sec) - Exochitinase 1
A0A076LXN1	SLIV_13105	Exodeoxyribonuclease 7 large subunit (EC 3.1.11.6) (Exodeoxyribonuclease VII large subunit)
D6EXI0	SLIV_13110	Exodeoxyribonuclease 7 small subunit (EC 3.1.11.6) (Exodeoxyribonuclease VII small subunit)
A0A076M2I1	SLIV_21825	Exodeoxyribonuclease III
D6EIE3	SLIV_06445	Exodeoxyribonuclease III
D6EGU5	SLIV_05695	Secreted protein (Tat) - Exoglucanase B (EC 3.2.1.91)
A0A076M0W4	SLIV_08040	Secreted protein (Sec) - Exopolysaccharide phosphotransferase
D6ED07	SLIV_24705	Exopolysaccharide phosphotransferase (EC 2.7.-.-)
D6ED09	SLIV_24715	Exopolysaccharide phosphotransferase (EC 2.7.-.-)
D6ELT7	SLIV_08035	Exopolysaccharide phosphotransferase (EC 2.7.-.-)
D6ELT6	SLIV_08030	Exopolysaccharide phosphotransferase (EC 2.7.-.-)
A0A076MG38	SLIV_27895	Export associated protein
D6EKF4	SLIV_27890	Export associated protein
D6ESG6	SLIV_31845	Integral membrane protein - Drug resistance transporter EmrB/QacA subfamily protein
D6EN21	SLIV_08865	Integral membrane protein - Major facilitator transporter superfamily protein
D6ESG2	SLIV_31825	Integral membrane protein - Drug resistance transporter EmrB/QacA subfamily protein
D6EH60	SLIV_16175	Integral membrane protein - Major facilitator superfamily
D6EQS0	SLIV_20940	Integral membrane protein - Drug resistance transporter EmrB/QacA subfamily protein
D6EMJ5	SLIV_29005	Expression regulator
D6EEB6	SLIV_25040	Metalloprotease (EC 3.4.24.-)
D6EXY7	SLIV_23845	Secreted protein (Sec) - Extracellular ribonuclease (EC 3.1.-.-)
D6ESW7	SLIV_01140	Secreted protein (Sec) - Extracellular small neutral protease
D6EVR4	SLIV_02150	Secreted protein (Sec) - Extracellular small neutral protease (EC 3.4.24.77)
A0A076LWM0	SLIV_11355	Secreted Lipoprotein (Sec) - Extracellular solute-binding lipoprotein
A0A076LXI2	SLIV_01795	Secreted protein (Tat) - Extracellular solute-binding protein
D6EI75	SLIV_06110	F420-dependent reductase
D6EVC8	SLIV_32930	FAD linked oxidase domain-containing protein
A0A076MCN3	SLIV_37025	FAD:protein FMN transferase (EC 2.7.1.180)
D6ENT1	SLIV_29850	FAD:protein FMN transferase (EC 2.7.1.180)
A0A076M081	SLIV_06740	Secreted protein (Tat) - FAD-binding protein
D6EHQ8	SLIV_36665	FAD-dependent monooxygenase
D6EP14	SLIV_09320	FAD-dependent oxidoreductase
D6EPB4	SLIV_19730	FAD-dependent pyridine nucleotide-disulfide oxidoreductase
D6EQJ8	SLIV_20595	Fatty acid CoA ligase
D6ER20	SLIV_31135	Fatty acid CoA ligase
D6ENG6	SLIV_19515	Integral membrane protein - Fatty acid desaturase
D6ETJ3	SLIV_22040	Integral membrane protein - Fatty acid desaturase
D6ELT3	SLIV_08015	Fatty acid oxidation complex alpha-subunit
A0A076LZ63	SLIV_04850	Fatty acid oxidative multifunctional enzyme
A0A076LXJ6	SLIV_08700	Fatty acid-CoA ligase
A0A076LT07	SLIV_04575	Fatty oxidation protein
D6EDG0	SLIV_35135	Fe regulatory protein
D6EQE5	SLIV_10385	Fe(3+) ions import ATP-binding protein FbpC (EC 3.6.3.30)
A0A076M1W8	SLIV_03215	Integral membrane protein - FecCD-family membrane transporter+K1503
D6EHC6	SLIV_26355	Integral membrane protein - FecCD-family membrane transporter+K1503
D6EW58	SLIV_12705	Ferredoxin
A0A076MGS1	SLIV_29500	Ferredoxin
D6ECC0	SLIV_03725	Ferredoxin
D6ECB3	SLIV_03690	Ferredoxin reductase
D6EST3	SLIV_00970	Secreted protein (Sec) - Ferredoxin reductase
A0A076M6K6	SLIV_28810	Ferric enterobactin transport ATP-binding protein FepC
D6EP12	SLIV_09310	Ferrochelatase (EC 4.99.1.1) (Heme synthase) (Protoheme ferro-lyase)
D6EKJ4	SLIV_28090	FeS cluster assembly protein SufB
A0A076LZ15	SLIV_15815	Flavin prenyltransferase UbiX (EC 2.5.1.129)
D6EVM6	SLIV_01970	Flavin-binding monooxygenase
D6ETX3	SLIV_32380	Flavin-dependent reductase
D6EJB5	SLIV_37390	Flavohemoprotein
D6ECD6	SLIV_03805	Flavohemoprotein
D6EVR7	SLIV_02170	Flavohemoprotein (EC 1.14.12.17)
A0A076MB95	SLIV_34600	Flavoprotein
A0A076M147	SLIV_07945	Flavoprotein oxidoreductase
D6EXM9	SLIV_13360	Secreted protein (Sec) - Flp pilus assembly protein CpaB
D6EWS8	SLIV_33425	Fluoroacetate dehalogenase (EC 3.8.1.3)
D6EHY3	SLIV_37020	Secreted protein (Tat) - FMN-binding domain-containing protein
A0A076LZA0	SLIV_16290	FO synthase (EC 2.5.1.77)
D6ECY4	SLIV_24605	Folylpolyglutamate synthase
D6EVI7	SLIV_33210	Formamidopyrimidine-DNA glycosylase
D6ERJ9	SLIV_10610	Formamidopyrimidine-DNA glycosylase (Fapy-DNA glycosylase) (EC 3.2.2.23) (DNA-(apurinic or apyrimidinic site) lyase MutM)
D6ETP8	SLIV_22340	Formiminoglutamate deiminase
D6EGQ7	SLIV_05510	Formyl-CoA:oxalate CoA-transferase (FCOCT) (EC 2.8.3.16) (Formyl-coenzyme A transferase)
D6EIF6	SLIV_16415	Formyltetrahydrofolate deformylase (EC 3.5.1.10) (Formyl-FH(4) hydrolase)
D6EER6	SLIV_35445	Formyltransferase
D6EKG2	SLIV_27935	Fructokinase
A0A076MFU6	SLIV_34320	Fructose transport system kinase
D6EXI7	SLIV_13150	Fructose-1,6-bisphosphatase
D6EPH8	SLIV_20045	Fructose-bisphosphate aldolase (EC 4.1.2.13)
D6ETC9	SLIV_21710	Integral membrane protein - Fructose-specific permease
D6EJ13	SLIV_27255	Secreted protein (Sec) - FtsI
A0A076M5J8	SLIV_09970	Integral membrane protein - T7SS EccC-like protein
A0A076M047	SLIV_13165	Fumarate hydratase class I, anaerobic (EC 4.2.1.2)
D6EXJ2	SLIV_13175	Fumarate hydratase class II (Fumarase C) (EC 4.2.1.2)
D6EW88	SLIV_12855	Fumarate reductase iron-sulfur subunit
D6EFK3	SLIV_15370	Fumarylacetoacetase
A0A076M5X1	SLIV_16760	Futalosine hydrolase (FL hydrolase) (EC 3.2.2.26) (Futalosine nucleosidase) (Menaquinone biosynthetic enzyme MqnB)
D6ESA0	SLIV_31515	G/U mismatch-specific DNA glycosylase
A0A076MDZ7	SLIV_24525	Integral membrane protein - GABA permease
D6ETI5	SLIV_22000	Galactokinase (EC 2.7.1.6) (Galactose kinase)
A0A076M8W1	SLIV_21990	Galactose-1-phosphate uridylyltransferase (EC 2.7.7.12)
D6EQD6	SLIV_10340	Gamma-aminobutyraldehyde dehydrogenase (EC 1.2.1.19)
D6EQC7	SLIV_10295	Gamma-aminobutyraldehyde dehydrogenase (EC 1.2.1.19)
D6EJN4	SLIV_06820	Gamma-butyrolactone binding protein
D6ED17	SLIV_24750	Gamma-glutamyl phosphate reductase (GPR) (EC 1.2.1.41) (Glutamate-5-semialdehyde dehydrogenase) (Glutamyl-gamma-semialdehyde dehydrogenase)
A0A076LW32	SLIV_06205	Gamma-glutamyl transferase
A0A076MFA7	SLIV_33370	Gamma-glutamyl-hercynylcysteine sulfoxide hydrolase (EC 3.5.1.118) (Gamma-glutamyl hercynylcysteine S-oxide hydrolase)
D6EID2	SLIV_06395	Secreted protein (Sec) - Gamma-glutamyltransferase
A0A076M3A5	SLIV_05895	Gas vesicle protein
D6ED66	SLIV_34665	Gas vesicle structural protein
D6EI33	SLIV_05900	Gas vesicle structural protein
A0A076MJJ2	SLIV_34690	Gas vesicle structural protein (GVP)
D6EI38	SLIV_05925	Gas vesicle structural protein (GVP)
D6EI37	SLIV_05920	Gas vesicle synthesis protein
A0A076M9W5	SLIV_34695	Gas vesicle synthesis protein
A0A076MFU9	SLIV_34685	Gas vesicle synthesis protein
D6ED63	SLIV_34650	Gas vesicle synthesis protein
D6EI39	SLIV_05930	Gas vesicle synthesis protein
D6EI36	SLIV_05915	Gas vesicle synthesis protein
D6EI30	SLIV_05885	Gas vesicle synthesis protein
A0A076MFU3	SLIV_34660	Gas vesicle synthesis protein
D6ED69	SLIV_34680	Gas vesicle synthesis protein
A0A076MC54	SLIV_36030	Secreted Lipoprotein (Sec) - Lipoprotein - GDP-mannose 6-dehydrogenase (EC 1.1.1.132)
D6EPQ3	SLIV_30150	GDP-mannose-dependent alpha-(1-2)-phosphatidylinositol mannosyltransferase (EC 2.4.1.57)
D6EIX1	SLIV_27045	GDP-mannose-dependent alpha-(1-6)-phosphatidylinositol monomannoside mannosyltransferase (EC 2.4.1.57)
D6EQB2	SLIV_10220	GDP-mannose-dependent alpha-(1-6)-phosphatidylinositol monomannoside mannosyltransferase (EC 2.4.1.57)
D6ESP6	SLIV_00795	Geranyl diphosphate 2-C-methyltransferase (EC 2.1.1.255)
A0A076MB04	SLIV_36970	Geranylgeranyl pyrophosphate synthase
D6EKY3	SLIV_07775	Germacradienol/geosmin synthase (EC 4.2.3.22)
A0A076MDV9	SLIV_24320	Globin
A0A076MAS0	SLIV_18940	GltA
D6EU91	SLIV_01515	Secreted protein (Sec) - Glucan endo-1,3-beta-glucosidase
D6EU74	SLIV_01430	Secreted protein (Sec) - Glucan endo-1,3-beta-glucosidase (EC 3.2.1.39)
A0A076MHD6	SLIV_30510	Secreted protein (Tat) - Glucanase (EC 3.2.1.-)
A0A076LZR2	SLIV_05690	Secreted protein (Sec) - Glucanase (EC 3.2.1.-)
D6EWL9	SLIV_23465	Secreted protein (Tat) - Glucanase (EC 3.2.1.-)
D6EIX7	SLIV_27075	Glucokinase (EC 2.7.1.2)
D6EMR1	SLIV_29335	Gluconate 5-dehydrogenase (EC 1.1.1.69)
D6EMR2	SLIV_29340	Integral membrane protein - Gluconate permease
D6EMR3	SLIV_29345	Gluconokinase (EC 2.7.1.12)
D6EEP1	SLIV_35325	Gluconolactonase
D6EUQ2	SLIV_12185	Glucosamine-6-phosphate deaminase (EC 3.5.99.6) (GlcN6P deaminase) (Glucosamine-6-phosphate isomerase)
D6EL62	SLIV_18145	Glucose 1-dehydrogenase
D6EC77	SLIV_03515	Integral membrane protein - Glucose transport protein
A0A076LYP3	SLIV_10580	Integral membrane protein - Glucose transport protein
A0A076M929	SLIV_33130	Glucose-1-phosphate adenylyltransferase (EC 2.7.7.27) (ADP-glucose pyrophosphorylase) (ADP-glucose synthase)
D6EKI1	SLIV_28030	Glucose-6-phosphate 1-dehydrogenase (G6PD) (EC 1.1.1.49)
A0A076LZE6	SLIV_05205	Glucose-6-phosphate 1-dehydrogenase (G6PD) (EC 1.1.1.49)
D6EGC8	SLIV_36255	Glucose-6-phosphate 1-dehydrogenase (G6PD) (EC 1.1.1.49)
D6EKH6	SLIV_28005	Glucose-6-phosphate isomerase (GPI) (EC 5.3.1.9) (Phosphoglucose isomerase) (Phosphohexose isomerase)
A0A076LTE4	SLIV_05215	Glucose-6-phosphate isomerase (GPI) (EC 5.3.1.9) (Phosphoglucose isomerase) (Phosphohexose isomerase)
A0A076M2V4	SLIV_05160	Glucosidase
D6EIQ9	SLIV_16935	Glucosyl-3-phosphoglycerate synthase (EC 2.4.1.266)
D6EFE0	SLIV_15045	Integral membrane protein - Glucosyltransferase
A0A076M444	SLIV_24740	Glutamate 5-kinase (EC 2.7.2.11) (Gamma-glutamyl kinase)
D6EP98	SLIV_09735	Secreted Lipoprotein (Sec) - glutamate binding protein
A0A076M470	SLIV_20690	Glutamate decarboxylase (EC 4.1.1.15)
D6EE73	SLIV_14920	Glutamate dehydrogenase
A0A076M1Y7	SLIV_09745	Integral membrane protein - Glutamete permease (ABC transporter family)
D6EV81	SLIV_32705	Glutamate racemase
A0A076MBW8	SLIV_27580	Glutamate synthase [NADPH] large chain (EC 1.4.1.13)
D6EK91	SLIV_27585	Glutamate synthase [NADPH] small chain (EC 1.4.1.13)
D6EKE2	SLIV_27830	Glutamate synthase [NADPH] small chain (EC 1.4.1.13)
D6EP97	SLIV_09730	Glutamate transport ATP-binding protein GluA
D6EP99	SLIV_09740	Integral membrane protein - Glutamate transport system permease protein GluC
D6EG62	SLIV_35935	Glutamate-1-semialdehyde 2,1-aminomutase
D6EH11	SLIV_15930	Glutamate-1-semialdehyde 2,1-aminomutase (GSA) (EC 5.4.3.8) (Glutamate-1-semialdehyde aminotransferase)
D6EHG6	SLIV_26550	Glutamate-ammonia-ligase adenylyltransferase (EC 2.7.7.42) (Glutamine-synthase adenylyltransferase) ([Glutamate--ammonia-ligase] adenylyltransferase)
D6EWR8	SLIV_33380	Glutamate--cysteine ligase EgtA (EC 6.3.2.2) (Gamma-glutamylcysteine synthase)
D6EXQ0	SLIV_13475	Glutamate-pyruvate aminotransferase AlaA (EC 2.6.1.2)
D6ERM5	SLIV_10770	Glutamate--tRNA ligase (EC 6.1.1.17) (Glutamyl-tRNA synthetase)
D6EDL7	SLIV_04005	Glutaminase (EC 3.5.1.2)
D6ENP5	SLIV_29675	Glutamine synthetase
D6EDV8	SLIV_04445	Glutamine synthetase
D6EHK3	SLIV_26725	Glutamine synthetase (EC 6.3.1.2)
D6EHJ1	SLIV_26665	Glutamine synthetase (EC 6.3.1.2)
D6EE21	SLIV_14660	Glutamine--fructose-6-phosphate aminotransferase [isomerizing] (EC 2.6.1.16) (D-fructose-6-phosphate amidotransferase) (GFAT) (Glucosamine-6-phosphate synthase) (Hexosephosphate aminotransferase) (L-glutamine--D-fructose-6-phosphate amidotransferase)
D6EXW4	SLIV_23730	Glutamine--fructose-6-phosphate aminotransferase [isomerizing] (EC 2.6.1.16) (D-fructose-6-phosphate amidotransferase) (GFAT) (Glucosamine-6-phosphate synthase) (Hexosephosphate aminotransferase) (L-glutamine--D-fructose-6-phosphate amidotransferase)
D6ERX4	SLIV_21200	Glutamyl-tRNA reductase (GluTR) (EC 1.2.1.70)
D6ERS6	SLIV_11010	Glutamyl-tRNA(Gln) amidotransferase subunit A (Glu-ADT subunit A) (EC 6.3.5.7)
D6EW05	SLIV_12445	Glutaredoxin-like protein
D6EMJ3	SLIV_28995	Glutaryl-CoA dehydrogenase (EC 1.3.8.6)
D6EH67	SLIV_16210	Glutathione peroxidase
D6EL59	SLIV_18130	Glutathione-independent formaldehyde dehydrogenase (EC 1.2.1.46)
D6EDM6	SLIV_04050	Glyceraldehyde-3-phosphate dehydrogenase (EC 1.2.1.-)
D6EUE0	SLIV_01755	Glyceraldehyde-3-phosphate dehydrogenase (EC 1.2.1.-)
D6EKH1	SLIV_27980	Glyceraldehyde-3-phosphate dehydrogenase (EC 1.2.1.12)
A0A076MBL4	SLIV_26980	Glycerate kinase
D6EF58	SLIV_04745	Glycerol dehydrogenase
D6ENJ7	SLIV_29445	Glycerol kinase (EC 2.7.1.30) (ATP:glycerol 3-phosphotransferase) (Glycerokinase)
D6EEQ6	SLIV_35395	Glycerol kinase (EC 2.7.1.30) (ATP:glycerol 3-phosphotransferase) (Glycerokinase)
D6ENJ9	SLIV_29455	Glycerol operon regulatory protein
A0A076MJH5	SLIV_34590	Glycerol-3-phosphate dehydrogenase
D6ENJ6	SLIV_29440	Glycerol-3-phosphate dehydrogenase
D6ERL2	SLIV_10680	Glycerol-3-phosphate dehydrogenase [NAD(P)+] (EC 1.1.1.94) (NAD(P)H-dependent glycerol-3-phosphate dehydrogenase)
D6EDY7	SLIV_14490	Glycerol-3-phosphate dehydrogenase 2 (EC 1.1.5.3)
A0A076MH05	SLIV_29900	Secreted protein (Tat) - Glycerophosphoryl diester phosphodiesterase
D6EQD2	SLIV_10320	Glycerophosphoryl diester phosphodiesterase
D6ECP3	SLIV_14220	Glycine betaine ABC transport system ATP-binding protein
D6ECP2	SLIV_14215	Integral membrane protein - Glycine betaine ABC transport system
D6ENN8	SLIV_29640	Integral membrane protein - Glycine betaine transport system permease
D6EF73	SLIV_04820	Integral membrane protein - Glycine betaine transporter BetP
D6ECP1	SLIV_14210	Secreted Lipoprotein (Sec) - Glycine betaine-binding lipoprotein
D6ET00	SLIV_11150	Glycine cleavage system H protein
D6EQW8	SLIV_30885	Glycine dehydrogenase (decarboxylating) (EC 1.4.4.2) (Glycine cleavage system P-protein) (Glycine decarboxylase) (Glycine dehydrogenase (aminomethyl-transferring))
D6ENN7	SLIV_29635	Glycine/betaine transport ATP-binding protein
D6ERU7	SLIV_21065	Secreted Lipoprotein (Sec) - Glycine-rich secreted protein
D6EEE0	SLIV_25165	Glycine--tRNA ligase (EC 6.1.1.14) (Glycyl-tRNA synthetase)
A0A076M6B4	SLIV_11225	Glycogen operon protein GlgX homolog (EC 3.2.1.-)
D6EX46	SLIV_02605	Glycogen operon protein GlgX homolog (EC 3.2.1.-)
A0A076LUR1	SLIV_07730	Glycogen operon protein GlgX homolog (EC 3.2.1.-)
D6EMH5	SLIV_28910	Glycohydrolase
D6ES44	SLIV_21550	Glycolate oxidase
A0A076MHH4	SLIV_30790	Glycosyl hydrolase
D6ELJ2	SLIV_28565	Glycosyl hydrolase
D6EGC7	SLIV_36250	Glycosyl hydrolase
D6EGI2	SLIV_36520	Alpha-L-fucosidase
D6EFA2	SLIV_04960	Secreted protein (Sec) - Glycosyl hydrolase
D6EYG4	SLIV_34355	Secreted protein (Tat) - Glycosyl hydrolase
A0A076LZP2	SLIV_05565	Secreted protein (Sec) - Glycosyl hydrolase
D6EC22	SLIV_03245	Secreted protein (Sec) - Glycosyl hydrolase
D6EEN6	SLIV_35300	Secreted protein (Tat) - Glycosyl hydrolase family 109 protein (EC 3.2.1.-)
A0A076MB55	SLIV_26130	Glycosyl transferase
D6EV34	SLIV_22790	Glycosyl transferase
A0A076M928	SLIV_30650	Glycosyl transferase
D6ED12	SLIV_24730	Glycosyl transferase
D6ENC9	SLIV_19330	Glycosyl transferase
D6EG65	SLIV_35950	Glycosyl transferase
A0A076M8A3	SLIV_28840	Glycosyl transferase
D6EV35	SLIV_22795	Glycosyl transferase
D6EV33	SLIV_22785	Glycosyl transferase
A0A076MDR6	SLIV_24115	Glycosyl transferase
A0A076LZI9	SLIV_05255	Glycosyl transferase
D6EL92	SLIV_18300	Integral membrane protein - Glycosyl transferase
D6EWM1	SLIV_23475	Integral membrane protein - Ceramide glucosyltransferase
D6EG82	SLIV_36035	Integral membrane protein - Exopolysaccharide biosynthesis polyprenyl glycosylphosphotransferase
A0A076M7C2	SLIV_19595	Glycosyltransferase
D6ED11	SLIV_24725	Glycosyltransferase
D6ECJ5	SLIV_13985	Glycosyltransferase
A0A076M0E5	SLIV_00500	Glycosyltransferase
D6EF56	SLIV_04735	Integral membrane protein - Glycosyltransferase
A0A076M7I0	SLIV_13130	Integral membrane protein - Glycosyltransferase
A0A076LWG9	SLIV_37520	Glyoxalase
D6EWS5	SLIV_33410	Glyoxalase/bleomycin resistance protein/dioxygenase
D6EE82	SLIV_14965	Glyoxalase/bleomycin resistance protein/dioxygenase
D6EKL0	SLIV_07130	Glyoxylate carboligase (EC 4.1.1.47)
D6EDX4	SLIV_14440	GMP synthase [glutamine-hydrolyzing] (EC 6.3.5.2) (GMP synthetase) (Glutamine amidotransferase)
D6EGA6	SLIV_36150	GntR family transcription regulator
D6ES67	SLIV_31345	GntR family regulatory protein
D6EL95	SLIV_18315	GntR family regulatory protein
D6EK00	SLIV_17315	GntR family transcriptional regulator
D6ES93	SLIV_31480	GntR family transcriptional regulator
D6EQ17	SLIV_30715	GntR family transcriptional regulator
A0A076M8F5	SLIV_29105	GntR family transcriptional regulator
D6EHL9	SLIV_26800	GntR family transcriptional regulator
D6ENA8	SLIV_19230	GntR family transcriptional regulator
A0A076M643	SLIV_17430	GntR family transcriptional regulator
D6EC61	SLIV_03435	GntR family transcriptional regulator
D6EW94	SLIV_12885	GntR family transcriptional regulator
A0A076MGP1	SLIV_36215	GntR family transcriptional regulator
A0A076MG39	SLIV_34895	GntR family transcriptional regulator
D6EX06	SLIV_33815	GntR family transcriptional regulator
A0A076ME43	SLIV_30975	GntR family transcriptional regulator
D6EQ09	SLIV_30680	GntR family transcriptional regulator
D6EMM7	SLIV_29165	GntR family transcriptional regulator
D6ELL0	SLIV_28655	GntR family transcriptional regulator
D6EEK6	SLIV_25490	GntR family transcriptional regulator
D6ENA6	SLIV_19220	GntR family transcriptional regulator
A0A076M9V9	SLIV_17440	GntR family transcriptional regulator
A0A076M4A0	SLIV_14190	GntR family transcriptional regulator
A0A076LU40	SLIV_06675	GntR family transcriptional regulator
D6EDU5	SLIV_04375	GntR family transcriptional regulator
D6EDL0	SLIV_03970	GntR family transcriptional regulator
D6ESP5	SLIV_00790	GntR family transcriptional regulator
A0A076M0M6	SLIV_07340	GntR family transcriptional regulator
D6EWL2	SLIV_23430	GntR family transcriptional regulatory protein
A0A076M8A1	SLIV_31910	GntR-famly transcriptional regulator
D6EQN2	SLIV_20755	GTP cyclohydrolase 1 (EC 3.5.4.16) (GTP cyclohydrolase I)
A0A076LX57	SLIV_00965	GTP cyclohydrolase 1 (EC 3.5.4.16) (GTP cyclohydrolase I)
A0A076MF46	SLIV_26215	GTP cyclohydrolase 1 type 2 homolog
A0A076MA21	SLIV_24230	GTP cyclohydrolase-2 (EC 3.5.4.25) (GTP cyclohydrolase II)
D6EGK2	SLIV_05235	GTP cyclohydrolase-2 (EC 3.5.4.25) (GTP cyclohydrolase II)
D6EPR5	SLIV_30210	GTP pyrophosphokinase (EC 2.7.6.5)
D6EMI3	SLIV_28950	GTPase Der (GTP-binding protein EngA)
D6EEA6	SLIV_24990	GTPase Era
D6EP77	SLIV_09635	GTPase HflX (GTP-binding protein HflX)
D6ED05	SLIV_24700	GTPase Obg (EC 3.6.5.-) (GTP-binding protein Obg)
D6EW82	SLIV_12825	GTP-binding protein
D6EXY3	SLIV_23825	Guanidinobutyrase (EC 3.5.3.7)
D6EPU8	SLIV_30375	Guanylate kinase (EC 2.7.4.8) (GMP kinase)
D6EJX6	SLIV_17200	Guanyltransferase
D6EM58	SLIV_18570	HAD-superfamily hydrolase
D6EMU2	SLIV_08475	HAD-superfamily hydrolase subfamily IA
A0A076MKC7	SLIV_35920	Haloacid dehalogenase, type II
D6ES81	SLIV_31415	Integral membrane protein - Tryptophan halogenase
D6ED48	SLIV_24910	Heat-inducible transcription repressor HrcA
A0A076M198	SLIV_19790	Heavy metal reductase
A0A076M584	SLIV_15380	Helicase
A0A076M023	SLIV_06835	DNA Helicase
A0A076M8D0	SLIV_32040	Helicase
A0A076LZQ6	SLIV_12550	Helicase
A0A076M409	SLIV_20535	Helicase
A0A076M8B3	SLIV_31965	Helicase
D6EI90	SLIV_06185	Helix-turn-helix domain-containing protein
A0A076M745	SLIV_19270	Helix-turn-helix domain-containing protein
D6EHD1	SLIV_26385	Heme oxygenase
D6EHC5	SLIV_26350	Hemin import ATP-binding protein HmuV (EC 3.6.3.-)
D6EWR7	SLIV_33375	Hercynine oxygenase (EC 1.14.99.50) (Gamma-glutamyl hercynylcysteine S-oxide synthase)
A0A076LUH0	SLIV_03375	High-affinity branched-chain amino acid transport ATP-binding protein
D6EKA5	SLIV_27655	High-affinity branched-chain amino acid transport ATP-binding protein LivF
D6EKA8	SLIV_27670	Integral membrane protein - High-affinity branched-chain amino acid transport system permease protein BraD
A0A076M7S3	SLIV_13715	Histidine ammonia-lyase (Histidase) (EC 4.3.1.3)
A0A076M617	SLIV_17020	Integral membrane protein - Histidine autokinase
A0A076LWF5	SLIV_06805	Histidine kinase
A0A076M1K9	SLIV_02660	Histidine kinase
A0A076M5H5	SLIV_09875	Histidine kinase
A0A076MB54	SLIV_19605	Integral membrane protein - Histidine kinase
D6EQS8	SLIV_20985	Integral membrane protein - Histidine kinase (EC 2.7.13.3)
A0A076M2E5	SLIV_10785	Integral membrane protein - Histidine kinase (EC 2.7.13.3)
D6EDH1	SLIV_35185	Integral membrane protein - Histidine kinase (EC 2.7.13.3)
D6EUI4	SLIV_11850	Integral membrane protein - Histidine kinase (EC 2.7.13.3)
A0A076LW50	SLIV_06305	Integral membrane protein - Histidine kinase (EC 2.7.13.3)
D6EQF1	SLIV_20350	Integral membrane protein - Histidine kinase (EC 2.7.13.3)
A0A076MCN9	SLIV_22365	Histidine kinase domain-containing regulator protein
A0A076MFA5	SLIV_33365	Histidine N-alpha-methyltransferase (EC 2.1.1.44) (Histidine trimethyltransferase)
A0A076MDK2	SLIV_30230	Histidine--tRNA ligase (EC 6.1.1.21) (Histidyl-tRNA synthetase)
D6EJ49	SLIV_27435	Histidinol dehydrogenase (HDH) (EC 1.1.1.23)
D6EUT1	SLIV_12325	Histidinol-phosphatase (EC 3.1.3.15)
D6EJ50	SLIV_27440	Histidinol-phosphate aminotransferase (EC 2.6.1.9) (Imidazole acetol-phosphate transaminase)
D6ERL6	SLIV_10700	Histone-like DNA binding protein
D6EPP8	SLIV_30125	HIT family protein
D6EE98	SLIV_24945	Hit-family protein
D6EPQ9	SLIV_30180	Holliday junction ATP-dependent DNA helicase RuvA (EC 3.6.4.12)
D6EPR0	SLIV_30185	Holliday junction ATP-dependent DNA helicase RuvB (EC 3.6.4.12)
D6EE17	SLIV_14640	Holo-[acyl-carrier-protein] synthase (Holo-ACP synthase) (EC 2.7.8.7) (4'-phosphopantetheinyl transferase AcpS)
D6EIN6	SLIV_16820	Homeostasis protein
D6EKS1	SLIV_07450	Homocysteine methyltransferase
D6EMM8	SLIV_29170	Homogentisate 1,2-dioxygenase (HGDO) (EC 1.13.11.5) (Homogentisate oxygenase) (Homogentisic acid oxidase) (Homogentisicase)
A0A076MGE7	SLIV_35840	Homoserine dehydrogenase (EC 1.1.1.3)
D6ETB6	SLIV_11720	Homoserine dehydrogenase (EC 1.1.1.3)
A0A076LZ73	SLIV_11710	Homoserine kinase (HK) (HSK) (EC 2.7.1.39)
A0A076MHG6	SLIV_30740	HSP90 family protein
D6EQM2	SLIV_20705	HTH-type transcriptional activator TipA
D6EXV9	SLIV_23700	HTH-type transcriptional regulator
A0A076LYS0	SLIV_04175	HTH-type transcriptional regulator
D6EU96	SLIV_01540	HTH-type transcriptional regulator
D6ESH0	SLIV_31865	HTH-type transcriptional regulator
D6EF99	SLIV_04945	HTH-type transcriptional regulator
A0A076LUV3	SLIV_04165	HTH-type transcriptional regulator
A0A076M6S1	SLIV_18670	HTH-type transcriptional regulator AraB
A0A076MBG2	SLIV_26560	HTH-type transcriptional regulator MalR
D6EUQ7	SLIV_12210	HTH-type transcriptional repressor DasR
D6EVR8	SLIV_02175	HTH-type transcriptional repressor NsrR
D6EUT3	SLIV_12335	Hydrogen peroxide sensitive repressor
D6ETY3	SLIV_32430	Hydrogenase
D6ELG8	SLIV_28455	Hydrogenobyrinate a,c-diamide synthase (EC 6.3.5.9) (Hydrogenobyrinic acid a,c-diamide synthase)
D6EYD1	SLIV_34190	Hydrolase - Isochorismatase-like hydrolase (IPR000868)
A0A076LWT4	SLIV_00670	Hydrolase
D6EFZ7	SLIV_25955	Hydrolase
D6EQH2	SLIV_20455	Epoxide hydrolase-like protein (IPR000639)
A0A076MGM1	SLIV_35810	Hydrolase
D6EM48	SLIV_18520	Hydrolase
D6ETF3	SLIV_21840	Hydrolase
D6ERW1	SLIV_21130	Hydrolase
D6ENB1	SLIV_19245	Hydrolase
A0A076M5S7	SLIV_16780	Hydrolase
A0A076LXB8	SLIV_12520	Hydrolase
D6EKF9	SLIV_27915	Hydrolase
D6ETM6	SLIV_22220	Hydrolase
D6EYD9	SLIV_34230	Hydrolase
D6EMF1	SLIV_28795	Hydrolase
D6EQG6	SLIV_20430	Hydrolase
D6EJB4	SLIV_37385	Hydrolase
A0A076MK56	SLIV_35590	Hydrolase
D6EY88	SLIV_33980	Hydrolase
D6EWV1	SLIV_33545	Hydrolase
A0A076MF80	SLIV_33240	Hydrolase
D6ETZ4	SLIV_32485	Hydrolase
D6ETV5	SLIV_32285	Hydrolase
A0A076MEN3	SLIV_32200	Hydrolase
A0A076ME88	SLIV_31470	Hydrolase
D6ENK1	SLIV_29465	Hydrolase
D6EKD5	SLIV_27795	Hydrolase
D6EWI0	SLIV_23255	Hydrolase
D6ERV2	SLIV_21100	Hydrolase
D6EK51	SLIV_17575	Hydrolase
A0A076M274	SLIV_17425	Hydrolase
A0A076M5Q6	SLIV_16455	Hydrolase
D6EH91	SLIV_16325	Hydrolase
D6EH47	SLIV_16110	Hydrolase
A0A076M8J9	SLIV_15180	Hydrolase
A0A076M013	SLIV_12985	Hydrolase
A0A076M3D1	SLIV_12555	Hydrolase
D6ET05	SLIV_11175	Hydrolase
D6ERT6	SLIV_11060	Hydrolase
D6ERM3	SLIV_10760	Hydrolase
A0A076LXN9	SLIV_08900	Hydrolase
A0A076LX49	SLIV_07985	Hydrolase
D6EJH5	SLIV_06535	Hydrolase
D6EIC8	SLIV_06375	Hydrolase
D6EGM8	SLIV_05365	Hydrolase
A0A076M261	SLIV_03800	Hydrolase
A0A076LSD5	SLIV_03270	Hydrolase
D6EXE3	SLIV_03070	Hydrolase
D6EVY6	SLIV_02510	Hydrolase
D6EVQ6	SLIV_02110	Hydrolase
D6EUE5	SLIV_01780	Hydrolase
A0A076LT34	SLIV_00610	Hydrolase
D6ERB8	SLIV_00415	Hydrolase
D6EVC1	SLIV_32890	Hydrolase
D6EHN9	SLIV_36580	Hydrolase
D6EP64	SLIV_09570	Hydrolase
D6ETW0	SLIV_32315	Hydrolase
D6EG11	SLIV_26020	Alpha/Beta hydrolase
A0A076M9M2	SLIV_34110	Integral membrane protein - Hydrolase
A0A076LX29	SLIV_01395	Secreted Lipoprotein (Sec) - Glycoside hydrolase family 9 (IPR001701)
D6EFM9	SLIV_15505	Secreted Lipoprotein (Sec) - Glycoside hydrolase superfamily protein (IPR017853)
D6EES8	SLIV_35500	Secreted protein (Tat) - Bacterial alpha-L-rhamnosidase
D6EPR8	SLIV_30225	Secreted protein (Tat) - Metallo-hydrolase/oxidoreductase superfamily
D6EUF0	SLIV_01805	Secreted protein (Sec) - Glycoside hydrolase, family 43-like protein
A0A076LX67	SLIV_01065	Secreted protein (Sec) - Peptidase S33 tripeptidyl aminopeptidase-like protein
D6EU75	SLIV_01435	Secreted protein (Sec) - Glycoside hydrolase family 16-like protein
A0A076M0T5	SLIV_07590	Secreted protein (Sec) - Peptidase S1A, chymotrypsin family
D6EVH2	SLIV_33135	Secreted protein (Sec) - Glycoside hydrolase superfamily (IPR017853)
D6EEN0	SLIV_35270	Secreted protein (Sec) - Glycoside hydrolase family 16-like protein
A0A076MFP8	SLIV_33995	Secreted protein (Sec) - Glycoside hydrolase family 16-like protein
A0A076LZY7	SLIV_06610	Secreted protein (Sec) - Fumarylacetoacetate hydrolase
D6EPB5	SLIV_19735	Secreted protein (Sec) - Glycoside hydrolase/deacetylase
A0A076M157	SLIV_02005	Secreted protein (Sec) - Peptidase S1A, chymotrypsin family
A0A076M9M5	SLIV_17100	Integral membrane protein - Hydrolytic protein
D6EI82	SLIV_06145	Integral membrane protein - Hydrolytic protein
A0A076LZR4	SLIV_17105	Integral membrane protein - Hydrolytic protein
D6ECB9	SLIV_03720	Hydroperoxide resistance protein
A0A076M7G5	SLIV_13025	Hydroxylacyl-CoA dehydrogenase
D6EWC4	SLIV_13035	Hydroxylacyl-CoA dehydrogenase
D6EWC3	SLIV_13030	Hydroxylacyl-CoA dehydrogenase
A0A076MET0	SLIV_32330	Hydroxylase
D6EJJ7	SLIV_06635	Hydroxylase
D6EXA3	SLIV_02880	Hydroxylase
A0A076LU83	SLIV_02870	Hydroxylase
D6EF98	SLIV_04940	Hydroxylase
D6EHP1	SLIV_36590	Hydroxylase
A0A076LXW7	SLIV_02600	Hydroxylase
D6EQN4	SLIV_20765	Hydroxymethyldihydropteridine pyrophosphokinase
D6EXX5	SLIV_23785	Hydroxymethylglutaryl-CoA lyase (EC 4.1.3.4)
D6ERK8	SLIV_10660	Hydroxymethylpyrimidine/phosphomethylpyrimidinek inase (EC 2.7.1.49)
D6EKK7	SLIV_07105	Hydroxypyruvate isomerase (EC 5.3.1.22)
D6EJV0	SLIV_17075	Hydroxyurea phosphotransferase (EC 2.7.-.-)
A0A076M809	SLIV_20745	Hypoxanthine-guanine phosphoribosyltransferase (EC 2.4.2.8)
D6EGB8	SLIV_36210	IclR family regulatory protein
D6EDE7	SLIV_35075	IclR family regulatory protein
D6ELE8	SLIV_28355	IclR family transcriptional regulator
D6EEA1	SLIV_24965	IclR family transcriptional regulator
A0A076MDE0	SLIV_23505	IclR family transcriptional regulator
D6EXP5	SLIV_13445	IclR family transcriptional regulator
D6EJ56	SLIV_27470	Imidazole glycerol phosphate synthase subunit HisF (EC 4.1.3.-) (IGP synthase cyclase subunit) (IGP synthase subunit HisF) (ImGP synthase subunit HisF)
D6EJ53	SLIV_27455	Imidazole glycerol phosphate synthase subunit HisH (EC 2.4.2.-) (IGP synthase glutamine amidotransferase subunit) (IGP synthase subunit HisH) (ImGP synthase subunit HisH)
D6EJ51	SLIV_27445	Imidazoleglycerol-phosphate dehydratase (IGPD) (EC 4.2.1.19)
A0A076M2T0	SLIV_22345	Imidazolonepropionase (EC 3.5.2.7) (Imidazolone-5-propionate hydrolase)
D6EK77	SLIV_27515	Indole-3-glycerol phosphate synthase (EC 4.1.1.48)
A0A076M8Q4	SLIV_21635	Indole-3-glycerol phosphate synthase (IGPS)
D6EQI0	SLIV_20495	Integral membrane protein - Inhibition of morphological differentiation protein
A0A076LZ67	SLIV_16115	Integral membrane protein - Major facilitator transporter superfamily protein
D6EQM6	SLIV_20725	Inorganic pyrophosphatase (EC 3.6.1.1) (Pyrophosphate phospho-hydrolase)
D6EDZ0	SLIV_14510	Inosine-5'-monophosphate dehydrogenase (IMP dehydrogenase) (IMPD) (IMPDH) (EC 1.1.1.205)
D6EXD3	SLIV_03025	Inositol 2-dehydrogenase (EC 1.1.1.18) (Myo-inositol 2-dehydrogenase)
D6EI93	SLIV_06200	Inositol monophosphatase
A0A076LSL8	SLIV_03860	Insertion element transposase
A0A076LQY0	SLIV_00315	Integral membrane protein - Insertion element transposase
D6ES59	SLIV_21610	Integral membrane protein - P-type ATPase
D6EUG0	SLIV_01875	Integral membrane protein - ABC transporter MetI-like protein
D6EUF9	SLIV_01870	Integral membrane protein - ABC transporter MetI-like protein
A0A076LRK9	SLIV_01785	Integral membrane protein - ABC transporter MetI-like protein
D6EUE7	SLIV_01790	Integral membrane protein - ABC transporter MetI-like protein
A0A076LWV9	SLIV_11860	Integral membrane protein - Cell cycle protein FtsW/RodA
A0A076LV37	SLIV_08645	Integral membrane protein - Cytochrome C biogenesis protein
A0A076M5W6	SLIV_16710	Integral membrane protein - Membrane transporter
A0A076MBV4	SLIV_27480	Integral membrane protein - Membrane transporter
D6EIU0	SLIV_26890	Integral membrane protein - Integral membrane efflux protein
D6ES13	SLIV_21395	Integral membrane protein - Cation/H+ exchanger
A0A076M2H4	SLIV_04495	Integral membrane protein - Membrane transporter
A0A076MGB5	SLIV_28255	Integral membrane protein - Membrane transporter
D6EG42	SLIV_26170	Integral membrane protein - Membrane transporter
D6EGT9	SLIV_05665	Integral membrane protein - Sugar transporter
D6ERS3	SLIV_10995	Integral membrane protein - Membrane transport protein (Unknown function)
D6EKF6	SLIV_27900	Integral membrane protein - Integral membrane protein TerC
A0A076LV55	SLIV_08745	Integral membrane protein - Integral membrane protein TerC
D6EQN8	SLIV_20785	Integral membrane protein - Lysyl-tRNA synthetase
D6EGA0	SLIV_36120	Putative transport related protein
D6EY81	SLIV_33945	protein of unknwon function
D6EEV2	SLIV_35620	Putative phosphatase
D6ECL8	SLIV_14105	Restriction endonuclease type II-like protein
A0A076M9C6	SLIV_16560	Integral membrane protein containing EamA domain (IPR000620)
D6EFH0	SLIV_15205	Integral membrane protein - Transglycosylase-associated protein (IPR007341)
A0A076M767	SLIV_19020	Integral membrane protein - Sortase SrtE1 (IPR005754)
D6EKZ0	SLIV_17735	Integral membrane protein of unknown function
A0A076MCT9	SLIV_22630	Integral membrane protein of unknown function DUF4129
D6ELA8	SLIV_28160	Integral membrane protein - Putative Actinobacterial Holin-X, holin superfamily III (IPR009937)
A0A076LYT7	SLIV_10985	Integral membrane protein of unknown function
A0A076MCM8	SLIV_22315	Integral membrane protein of unknown function
D6EJ66	SLIV_37175	Integral membrane protein of unknown function
D6EKP3	SLIV_07300	Integral membrane protein of unknown function
D6ELY3	SLIV_08235	Integral membrane protein of unknown function
D6EXN3	SLIV_13385	Integral membrane protein of unknown function
D6EFR0	SLIV_15660	Integral membrane protein of unknown function
D6EFQ9	SLIV_15655	Integral membrane protein of unknown function
D6ENH5	SLIV_19560	Integral membrane protein of unknwon function
D6EW40	SLIV_12615	Integral membrane protein of unknwon function DUF1003
D6EL30	SLIV_17940	Integral membrane protein - Calcineurin-like phosphoesterase
A0A076M5X3	SLIV_16785	Integral membrane protein of unknown function
D6EUV1	SLIV_22390	Integral membrane protein - Cell wall synthesis related protein - GtrA-like
D6ERF0	SLIV_00550	Integral membrane protein - Membrane transporter
A0A076M079	SLIV_17865	Integral membrane protein - Phosphatase
D6ER15	SLIV_31110	Integral membrane protein - Protein of unknown function DUF2637
D6EH06	SLIV_15905	Integral membrane protein - Putative cytochrome c biogenesis protein
D6EFP9	SLIV_15605	Integral membrane protein - Type II secretion system protein
A0A076M0E6	SLIV_18135	Integral membrane protein of unknown function
D6EHE7	SLIV_26465	Integral membrane protein of unknown function
D6EQD4	SLIV_10330	Integral membrane protein of unknown function containing HXXEE motif
A0A076M7P3	SLIV_27755	Integral membrane protein of unknown function DoxX family (IPR032808)
D6EXM4	SLIV_13335	Integral membrane protein - Type II secretion system protein
D6EWQ0	SLIV_23635	Integral membrane protein - Inositolphosphotransferase Aur1/Ipt1 (IPR026841)
A0A076MH72	SLIV_30235	Integral membrane protein - Vitamin K epoxide reductase (IPR012932)
A0A076M1C9	SLIV_19920	Integral membrane protein - Yip1-like protein
D6EW86	SLIV_12840	Integral membrane protein of unknown function
D6EY18	SLIV_23995	Integral membrane protein of unknown function
D6EIW4	SLIV_27010	Integral membrane protein - Peptidase S54, rhomboid (IPR002610)
A0A076MFH4	SLIV_33975	Integral membrane protein - Aromatic acid exporter family member 1
D6EDW8	SLIV_14410	Integral membrane protein - Cell wall-active antibiotic response protein
D6EHG7	SLIV_26555	Integral membrane protein - Inositolphosphotransferase Aur1/Ipt1 (IPR026841)
D6EMI9	SLIV_28980	Integral membrane protein - Phosphatidic acid phosphatase type 2/haloperoxidase (IPR000326)
D6EX68	SLIV_02715	Integral membrane protein containing domain of unknown function DUF1206
D6EWX3	SLIV_33650	Integral membrane protein of unknown function
D6EC18	SLIV_03225	Integral membrane protein of unknown function
A0A076M936	SLIV_30675	Integral membrane protein of unknown function
A0A076LWA5	SLIV_06580	Integral membrane protein of unknown function DUF475
A0A076M5H8	SLIV_15955	Integral membrane protein of unknwon function
D6EQX4	SLIV_30915	Integral membrane protein - CAAX amino terminal protease (IPR003675)
A0A076MB49	SLIV_26105	Integral membrane protein - ABC/ECF transporter
D6EXQ6	SLIV_13505	Integral membrane protein - Putative pore-forming hemolysin Hly-III family protein
D6EM51	SLIV_18535	Integral membrane protein of unknown function
D6ECZ9	SLIV_24670	Integral membrane protein of unknown function
A0A076LXP9	SLIV_13235	Integral membrane protein - Transmembrane protein TqsA-like (IPR002549)
D6EK49	SLIV_17565	Integral membrane protein of unknown function
D6EG09	SLIV_26015	Integral membrane protein of unknown function
D6EYG0	SLIV_34335	Integral membrane protein of unknown function
A0A076M740	SLIV_26400	Integral membrane protein - Membrane transporter
A0A076LSF9	SLIV_03480	Integral membraine protein - YccS
D6ECX6	SLIV_24555	Integral membrane protein - Acyltransferase 3
D6EH73	SLIV_16240	Integral membrane protein - Membrane transporter
A0A076M223	SLIV_09965	Integral membrane protein - T7SS membrane protein EccD, component of T7S export system
D6EU30	SLIV_32665	Integral membrane protein - Alpha/Beta hydrolase
A0A076MAP2	SLIV_18755	Integral membrane protein - Glycosyltransferase family 87 (IPR018584)
D6ENG5	SLIV_19510	Integral membrane protein of unknown function
D6EIL8	SLIV_16725	Integral membrane protein - AzgA purine transporter (IPR029940)
D6EQ06	SLIV_30665	Integral membrane protein - Membrane transporter
A0A076M1V5	SLIV_16750	Integral membrane protein - Membrane transporter
A0A076M5U3	SLIV_24125	Integral membrane protein - Peptidoglycan biosynthesis protein MurJ (IPR004268)
A0A076LZP0	SLIV_12475	Integral membrane protein - Lysylphosphatidylglycerol synthetase/glycosyltransferase AglD (IPR022791)
D6EG08	SLIV_26010	Integral membrane protein - Inositolphosphotransferase Aur1/Ipt1 (IPR026841)
A0A076M1E0	SLIV_15720	Integral membrane protein of unknwon function
D6EP49	SLIV_09490	Integral membrane protein of unknown function DUF1453
D6ER28	SLIV_31175	Integral membrane protein - Transmembrane protein TMEM64/TMEM41 (IPR015414)
D6EHR0	SLIV_36675	Integral membrane protein - Putative ion transporter
D6ES03	SLIV_21350	Integral membrane protein of unknown function
D6EKH7	SLIV_28010	Integral membrane protein of unknown function
D6EUP5	SLIV_12155	Integral membrane protein of unknown function
D6EVT1	SLIV_02240	Integral membrane protein of unknown function
D6EYA3	SLIV_34050	Integral membrane protein - Cation efflux protein (IPR002524)
D6EKW5	SLIV_07685	Integral membrane protein - Membrane transport protein
A0A076M1D7	SLIV_15695	Integral membrane protein of unknown function
D6ENP1	SLIV_29655	Integral membrane protein - Voltage-dependent anion channel (IPR004695)
A0A076M701	SLIV_26150	Integral membrane protein of unknwon function
D6EFZ6	SLIV_25950	Integral membrane protein - Gdt1 family protein
D6ETR8	SLIV_32105	Integral membrane protein of unknown function DUF1468
D6ESK7	SLIV_00625	Integral membrane protein of unknown function
A0A076M0K8	SLIV_00925	Integral membrane protein of unknown function
D6EU62	SLIV_01375	Integral membrane protein - Inositolphosphotransferase Aur1/Ipt1 (IPR026841)
D6ECV5	SLIV_24450	Integral membrane protein containing EamA domain (IPR000620)
A0A076M978	SLIV_22895	Integral membrane protein - Acyltransferase 3
D6EEL2	SLIV_25520	Integral membrane protein of unknown function
A0A076LY12	SLIV_02705	Integral membrane protein - Para-hydroxybenzoic acid efflux pump subunit AaeB/fusaric acid resistance protein (IPR006726)
D6ETV7	SLIV_32295	Integral membrane protein - Peptidase M48-like protein
D6EVF9	SLIV_33075	Integral membrane protein - Uncharacterized membrane protein
A0A076M0Y4	SLIV_01630	Integral membrane protein - Membrane protein of unknown function containing Strerol-Sensing domain
D6ETS9	SLIV_32160	Integral membrane protein - Uncharacterized membrane protein
D6EEC6	SLIV_25090	Integral membrane protein - Membrane protein of unknown function containing Strerol-Sensing domain
D6EFN3	SLIV_15525	Integral membrane protein - Putative bacterial transcriptional activator (IPR005158)
A0A076MAD6	SLIV_35725	Integral membrane protein of unknown function DUF2809
A0A076LY02	SLIV_14005	Integral membrane protein - Uncharacterised protein family YfhO (IPR018580)
A0A076LYL1	SLIV_03820	Integral membrane protein - Membrane protein of unknown function containing Strerol-Sensing domain
A0A076MAQ4	SLIV_25430	Integral membrane protein - Membrane transport protein containing Sterol-sensing domain (IPR000731)
D6EYI4	SLIV_34455	Integral membrane protein - Uncharacterized membrane protein
D6EIQ2	SLIV_16900	Integral membrane protein of unknown function
D6EPW0	SLIV_30435	Integral membrane protein of unknwon function
A0A076M4I8	SLIV_14695	Integral membrane protein - Glycosyltransferase family 87 protein (IPR018584)
D6EHR1	SLIV_36680	Integral membrane protein of unknown function - Putative ATP binding protein
D6EXU5	SLIV_13695	Integral membrane protein - ABC transporter permease protein
D6ESA4	SLIV_31535	Integral membrane protein - Unknown membrane protein containing ATP-binding (IPR000644) and FAD-binding sites (IPR016169)
D6ETG0	SLIV_21875	Integral membrane protein of unknwon function
A0A076LRW5	SLIV_02335	Integral membrane protein - Putative drug/metabolite transporter
D6EJZ0	SLIV_17265	Integral membrane protein of unknown function
D6ECM7	SLIV_14145	Integral membrane protein - Cell wall synthesis related protein - GtrA-like
D6ETT3	SLIV_32180	Integral membrane protein - Mycobacterium phage PG1, Gp7-like protein
D6EEL1	SLIV_25515	Integral membrane protein of unknown function
D6EJ98	SLIV_37315	Integral membrane protein of unknown function
D6EEZ9	SLIV_35860	Integral membrane protein of unknown function DUF998
D6END4	SLIV_19355	Integral membrane protein containing Endonuclease/exonuclease/phosphatase domain (IPR005135)
D6EHA3	SLIV_26240	Integral membrane protein of unknown function
D6EJG4	SLIV_06485	Integral membrane protein of unknown function
A0A076MA73	SLIV_24445	Integral membrane protein - Putative drug/metabolite transporter
D6EWB8	SLIV_13005	Integral membrane protein - Small molecule transporter
D6EMX8	SLIV_08655	Integral membrane protein of unknown function
D6EQY3	SLIV_30960	Integral membrane protein - Putative drug/metabolite transporter
D6EGV3	SLIV_05735	Integral membrane protein of unknown function
D6EC46	SLIV_03355	Integral membrane protein of unknown function
D6ER83	SLIV_00265	Integral membrane protein of unknown function
D6EH65	SLIV_16200	Integral membrane protein - Membrane transporter
A0A076LW90	SLIV_06505	Integral membrane protein of unknown function DUF308
D6ENR8	SLIV_29785	Integral membrane protein containing EamA domain (IPR000620)
D6EM41	SLIV_18480	Integral membrane protein of unknown function
D6EFK4	SLIV_15375	Integral membrane protein - Peptidase M48-like protein
D6EHA6	SLIV_26255	Integral membrane protein of unknown function containing EamA domain
D6ECH0	SLIV_13855	Integral membrane protein - VanZ-like protein
A0A076M1N4	SLIV_16270	Integral membrane protein of unknown function DoxX family (IPR032808)
D6EH97	SLIV_16355	Integral membrane protein of unknown function
D6ES68	SLIV_31350	Integral membrane protein of unknown function
D6ECB7	SLIV_03710	Integral membrane protein of unknown function DUF5134
D6ER38	SLIV_31225	Integral membrane protein - Putative drug/metabolite transporter
D6EEJ0	SLIV_25420	Integral membrane protein of unknown function containing DUF350 repeat
A0A076MHP4	SLIV_31155	Integral membrane protein - PPM-type phosphatase
D6ETT9	SLIV_32210	Integral membrane protein of unknown function
D6EFQ5	SLIV_15635	Integral membrane protein of unknown function
A0A076M6I8	SLIV_18090	Integral membrane protein of unknown function
D6EUS1	SLIV_12275	Integral membrane protein - Putative phosphohydrolase
D6EDR7	SLIV_04240	Integral membrane protein - Mechanosensitive ion channel MscS
D6EQY7	SLIV_30980	Integral membrane protein of unknown function containing EamA domain
A0A076LXJ5	SLIV_01895	Integral membrane protein - Cell wall synthesis related protein - GtrA-like
D6EQY4	SLIV_30965	Integral membrane protein containing EamA domain (IPR000620)
D6ESJ5	SLIV_31995	Integral membrane protein - Putative membrane sensor protein - MHYT domain containig protein (IPR005330)
D6EW66	SLIV_12745	Integral membrane protein of unknown function
D6EIX0	SLIV_27040	Integral membrane protein - Glycosyltransferase family 87 protein (IPR018584)
D6EHM6	SLIV_26830	Integral membrane protein of unknown function
D6ELF8	SLIV_28405	Integral membrane protein of unknwon function
A0A076M400	SLIV_20510	Integral membrane protein - Type II secretion system (T2SS), protein F
D6ELY6	SLIV_08250	Integral membrane protein of unknown function
D6EP13	SLIV_09315	Integral membrane protein - Membrane transporter
D6EI15	SLIV_05805	Integral membrane protein - DedA family
D6ER85	SLIV_00270	Integral membrane protein of unknown function
D6EFV0	SLIV_25725	Integral membrane protein of unknown function
D6EDF9	SLIV_35130	Integral membrane protein of unknown function DUF475
A0A076M2G0	SLIV_17795	Integral membrane protein - Small molecule transporter
D6EL13	SLIV_17850	Integral membrane protein - Protease PrsW (IPR026898)
D6EEW6	SLIV_35695	Integral membrane protein containing domain of unknown function MASE1
D6ELA2	SLIV_18350	Integral membrane protein of unknown function
D6EG61	SLIV_35930	Integral membrane protein - Phosphatidic acid phosphatase type 2/haloperoxidase (IPR000326)
D6EJH2	SLIV_06520	Integral membrane protein of unknown function
A0A076M439	SLIV_13765	Integral membrane protein of unknown function
D6EG27	SLIV_26095	Integral membrane protein - ECF transporter, substrate-specific component (IPR024529)
A0A076MEP9	SLIV_32300	Integral membrane protein of unknown function DUF5134
D6EFX7	SLIV_25855	Integral membrane protein of unknown function DUF475
D6EIL9	SLIV_16730	Integral membrane protein of unknown function DUF2530
D6ETL6	SLIV_22170	Integral membrane protein of unknown function
A0A076M6E1	SLIV_11400	Integral membrane protein of unknown function
D6EKF2	SLIV_27880	Integral membrane protein - Putative membrane sensor protein - MHYT domain containig protein (IPR005330)
D6ETR7	SLIV_32100	Integral membrane protein of unknown function DUF112
D6EJH1	SLIV_06515	Integral membrane protein of unknown function containing SHOCT (IPR018649) and Cardiolipin synthase (IPR027379) domains
D6EQF3	SLIV_20360	Secreted Lipoprotein (Sec) - Unknown function
D6EU08	SLIV_32555	Secreted protein (Tat) - Putative phosphatidic acid phosphatase type 2/haloperoxidase
D6EQF5	SLIV_20375	Integral membrane protein of unknwon function
A0A076M8Z6	SLIV_22530	Integral membrane protein - Nucleotide-diphospho-sugar transferases (IPR029044)
A0A076MFS8	SLIV_34560	Integral membrane protein - Histidine kinase-like ATPase
A0A076LUI9	SLIV_03485	Integral membrane protein - Putative phosphatase
D6ELC0	SLIV_28220	Integral membrane protein - ABC transporter type 1
D6ELB9	SLIV_28215	Integral membrane protein - ABC transporter type 1
D6EF60	SLIV_04755	Integral membrane protein - Phospholipid biosynthesis related protein - CDP-alcohol phosphatidyltransferase (IPR000462)
A0A076LYV9	SLIV_15490	Integral membrane protein - Acyltransferase 3 (IPR002656)
D6ESP4	SLIV_00785	Integral membrane protein - Membrane transporter
D6EQH3	SLIV_20460	Integral membrane protein - Putative Actinobacterial Holin-X, holin superfamily III (IPR009937)
D6EV36	SLIV_22800	Integral membrane protein - ABC transporter type 1
A0A076MC55	SLIV_28065	Integral membrane protein - COX15/CtaA family protein
D6ET43	SLIV_11365	Integral membrane protein - ABC transporter type 1
[truncated: 5,508 more rows]
