# Supplementary material for: Comprehensive subcellular topologies of polypeptides in Streptomyces
Source: Microb Cell Fact. 2018 Mar 15;17:43. doi: 10.1186/s12934-018-0892-0 (PMC5853079; doi:10.1186/s12934-018-0892-0)
Supplement: Supplementary file 2 — Additional file 2: Table S2. Additional examples of protein description re-annotation in SToPSdb. [file 12934_2018_892_MOESM2_ESM.xlsx]

## Sheet: Table S2
Table S2: Additional examples of protein description re-annotation in SToPSdb.
Tsolis et al., 2018 - Comprehensive subcellular topologies of polypeptides in Streptomyces (SToPSdb)
Accession (Uniprot)	Gene name	Uniprot Protein name	Re-annotated protein name / description (SToPSdb)
D6EUV1	SLIV_22390	Integral membrane protein	Integral membrane protein - Cell wall synthesis related protein - GtrA-like
D6ESG6	SLIV_31845	Export protein	Integral membrane protein - Drug resistance transporter EmrB/QacA subfamily protein
D6EQS0	SLIV_20940	Exporter	Integral membrane protein - Drug resistance transporter EmrB/QacA subfamily protein
D6ETV7	SLIV_32295	Integral membrane protein	Integral membrane protein - Peptidase M48-like protein
D6EIW4	SLIV_27010	Integral membrane protein	Integral membrane protein - Peptidase S54, rhomboid (IPR002610)
A0A076M5U3	SLIV_24125	Integral membrane protein	Integral membrane protein - Peptidoglycan biosynthesis protein MurJ (IPR004268)
A0A076M767	SLIV_19020	Integral membrane protein	Integral membrane protein - Sortase SrtE1 (IPR005754)
A0A076M223	SLIV_09965	Integral membrane protein	Integral membrane protein - T7SS membrane protein EccD, component of T7S export system
D6ENP1	SLIV_29655	Integral membrane protein	Integral membrane protein - Voltage-dependent anion channel (IPR004695)
A0A076LS09	SLIV_02590	RNA polymerase secondary sigma factor	RNA polymerase secondary sigma factor SigB homologue (SCO7341 homologue)
A0A076M9W8	SLIV_32070	Lipoprotein	Secreted Lipoprotein (Sec) - L,D-transpeptidase
A0A076M2L9	SLIV_11215	Lipoprotein	Secreted Lipoprotein (Sec) - L,D-transpeptidase
A0A076MFP8	SLIV_33995	Hydrolase	Secreted protein (Sec) - Glycoside hydrolase family 16-like protein
D6EVH2	SLIV_33135	Hydrolase	Secreted protein (Sec) - Glycoside hydrolase superfamily (IPR017853)
D6EUF0	SLIV_01805	Hydrolase	Secreted protein (Sec) - Glycoside hydrolase, family 43-like protein
A0A076M0T5	SLIV_07590	Hydrolase	Secreted protein (Sec) - Peptidase S1A, chymotrypsin family
A0A076M157	SLIV_02005	Hydrolase	Secreted protein (Sec) - Peptidase S1A, chymotrypsin family
A0A076LX67	SLIV_01065	Hydrolase	Secreted protein (Sec) - Peptidase S33 tripeptidyl aminopeptidase-like protein
