# Supplementary material for: Comprehensive subcellular topologies of polypeptides in Streptomyces
Source: Microb Cell Fact. 2018 Mar 15;17:43. doi: 10.1186/s12934-018-0892-0 (PMC5853079; doi:10.1186/s12934-018-0892-0)
Supplement: Supplementary file 3 — Additional file 3: Table S3. Protein topology nomenclature. [file 12934_2018_892_MOESM3_ESM.xlsx]

## Sheet: Table S3
Table S3: Protein topology nomenclature.
Tsolis et al., 2018 - Comprehensive subcellular topologies of polypeptides in Streptomyces (SToPSdb)
SToPSdb (short name)	SToPSdb (Full name)	Gene ontology Term	Gene Ontology ID
N	Nucleoid	Nucleoid	9295
r	Ribosome	Ribosome	5840
A	Cytoplasmic	Cytoplasmic part	44444
F1	Peripheral inner membrane protein facing the cytoplasm	Extrinsic to internal side of plasma membrane	31234
B	Integral Membrane	Integral to plasma membrane	5887
F2	Peripheral inner membrane protein facing the periplasm	Extrinsic to external side of plasma membrane	31232
E	Inner Membrane Lipoprotein	Intrinsic to external side of plasma membrane	31233
P	Peptidoglycan binding	Peptidoglycan binding	42834
X	Extracellular	Extracellular matrix part	44420
V	Extracellular vesicle	Bacterial extracellular vesicle	97691
U	Uncharacterized	-	-
