# Supplementary material for: Comprehensive subcellular topologies of polypeptides in Streptomyces
Source: Microb Cell Fact. 2018 Mar 15;17:43. doi: 10.1186/s12934-018-0892-0 (PMC5853079; doi:10.1186/s12934-018-0892-0)
Supplement: Supplementary file 4 — Additional file 4: Table S4. Conflicts in protein topology between Uniprot and SToPSdb. [file 12934_2018_892_MOESM4_ESM.xlsx]

## Sheet: Table S4
Table S4: Conflicts in protein topology between Uniprot and SToPSdb.
Tsolis et al., 2018 - Comprehensive subcellular topologies of polypeptides in Streptomyces (SToPSdb)
Uniprot			SToPSdb
Accession Number	Protein name / description	GO (cellular component)	Protein name / description	GO (Cellular compartment)	Topology	Letter	Annotation Notes
D6ETM3	Enolase	cell surface; extracellular region	Enolase	Cytoplasmic part	Cytoplasmic	A	No signal peptide detected
D6ESW4	Enolase	cell surface; extracellular region	Enolase	Cytoplasmic part	Cytoplasmic	A	No signal peptide detected
D6EWM0	Secreted protein	integral component of membrane	Secreted protein (Sec) - Putative galactose oxidase	Extracellular matrix part	Extracellular	X	Prediction for N-terminal TM domain, part of the signal peptide based on SignalP
A0A076M957	Uncharacterized protein	integral component of membrane	Putative cysteine peptidase	Cytoplasmic part	Cytoplasmic	A	No prediction for TM domain or signal peptide
A0A076M4I0	Secreted protein	integral component of membrane	Secreted Lipoprotein (Sec) - Unknown function	Intrinsic to external side of plasma membrane	Secreted lipoprotein	E	Contains lipoprotein signal peptide (SpII), predicted by LipoP
A0A076MBH5	Secreted protein	integral component of membrane	Secreted protein (Sec) - Unknown function	Extracellular matrix part	Extracellular	X	Contains Sec signal peptide, predicted by SignalP
D6EM60	Two component sensor	integral component of membrane; intracellular	Two component sensor	Cytoplasmic part	Cytoplasmic	A	Uniprot topology inferenced by electronic annotation. No TM prediction
A0A076LWF5	Histidine kinase	integral component of membrane; intracellular	Histidine kinase	Cytoplasmic part	Cytoplasmic	A	Uniprot topology by electronic annotation. No TM prediction
A0A076MAY6	Two-component sensor	integral component of membrane; intracellular	Two-component sensor	Cytoplasmic part	Cytoplasmic	A	Uniprot topology by electronic annotation. No TM prediction
A0A076MH75	Two-component sensor	integral component of membrane; intracellular	Two-component sensor	Cytoplasmic part	Cytoplasmic	A	Uniprot topology by electronic annotation. No TM prediction
D6EEJ4	Two-component sensor histidine kinase	integral component of membrane; intracellular	Two-component sensor histidine kinase	Cytoplasmic part	Cytoplasmic	A	Uniprot topology by electronic annotation. No TM prediction
D6ELM0	Two-component system sensor kinase	integral component of membrane; intracellular	Two-component system sensor kinase	Cytoplasmic part	Cytoplasmic	A	Uniprot topology by electronic annotation. No TM prediction
