# Supplementary material for: Comprehensive subcellular topologies of polypeptides in Streptomyces
Source: Microb Cell Fact. 2018 Mar 15;17:43. doi: 10.1186/s12934-018-0892-0 (PMC5853079; doi:10.1186/s12934-018-0892-0)
Supplement: Supplementary file 5 — Additional file 5: Table S5. Comparison of SToPSdb and LocateP topological annotation. [file 12934_2018_892_MOESM5_ESM.xlsx]

## Sheet: Table S5
Table S5: Comparison of SToPSdb and LocateP topological annotation
Tsolis et al., 2018 - Comprehensive subcellular topologies of polypeptides in Streptomyces (SToPSdb)		SToPSdb			LocateP	Uniprot	SToPSdb vs LocateP
Uniprot Accession	Protein Name / description	Sub-cellular Location (Letter Code)	Sub-cellular Location (Full Name)	Topology prediction method	Sub-cellular Location	Gene ontology (cellular component)	Topology prediction
O86511	(R)-citramalate synthase (EC 2.3.1.182)	A	Cytoplasmic	extrapolation by S.lividans TK24	Intracellular		similar
Q9FCA7	1,3,6,8-tetrahydroxynaphthalene synthase (THNS) (EC 2.3.1.233) (1,3,6,8-tetrahydroxynaphthalene synthesis polyketide synthase type III)	A	Cytoplasmic	extrapolation by S.lividans TK24	Intracellular		similar
Q59833	1,4-alpha-glucan branching enzyme GlgB 1 (EC 2.4.1.18) (1,4-alpha-D-glucan:1,4-alpha-D-glucan 6-glucosyl-transferase 1) (Alpha-(1->4)-glucan branching enzyme 1) (Glycogen branching enzyme 1) (BE 1)	A	Cytoplasmic	extrapolation by S.lividans TK24	Intracellular		similar
Q59832	1,4-alpha-glucan branching enzyme GlgB 2 (EC 2.4.1.18) (1,4-alpha-D-glucan:1,4-alpha-D-glucan 6-glucosyl-transferase 2) (Alpha-(1->4)-glucan branching enzyme 2) (Glycogen branching enzyme 2) (BE 2)	A	Cytoplasmic	extrapolation by S.lividans TK24	Intracellular		similar
Q9KXN1	1,4-dihydroxy-6-naphtoate synthase (EC 4.1.-.-) (Menaquinone biosynthetic enzyme MqnD)	A	Cytoplasmic	extrapolation by S.lividans TK24	Intracellular		similar
P23157	16.7 kDa protein in whiE locus (WhiE ORF II)	A	Cytoplasmic	extrapolation by S.lividans TK24	Intracellular		similar
Q9KYS1	1-deoxy-D-xylulose 5-phosphate reductoisomerase (DXP reductoisomerase) (EC 1.1.1.267) (1-deoxyxylulose-5-phosphate reductoisomerase) (2-C-methyl-D-erythritol 4-phosphate synthase)	A	Cytoplasmic	extrapolation by S.lividans TK24	Intracellular		similar
Q9F344	1D-myo-inositol 2-acetamido-2-deoxy-alpha-D-glucopyranoside deacetylase (GlcNAc-Ins deacetylase) (EC 3.5.1.103) (N-acetyl-1-D-myo-inositol 2-amino-2-deoxy-alpha-D-glucopyranoside deacetylase)	A	Cytoplasmic	extrapolation by S.lividans TK24	Intracellular		similar
Q9X9V6	2,3,4,5-tetrahydropyridine-2,6-dicarboxylate N-succinyltransferase (EC 2.3.1.117) (Tetrahydrodipicolinate N-succinyltransferase) (THDP succinyltransferase) (THP succinyltransferase) (Tetrahydropicolinate succinylase)	A	Cytoplasmic	extrapolation by S.lividans TK24	Intracellular	cytoplasm [GO:0005737]	similar
Q9FC18	2,4-dienoyl-CoA reductase [NADPH]	A	Cytoplasmic	extrapolation by S.lividans TK24	Intracellular		similar
Q7APH6	2-Alkyl-4-hydroxymethylfuran-3-carboxylic acid biosynthesis protein, MmfL	A	Cytoplasmic	de novo prediction			not included in LocateP
Q9L0Q7	2-C-methyl-D-erythritol 2,4-cyclodiphosphate synthase (MECDP-synthase) (MECPP-synthase) (MECPS) (EC 4.6.1.12)	A	Cytoplasmic	extrapolation by S.lividans TK24	Intracellular		similar
Q9L0Q8	2-C-methyl-D-erythritol 4-phosphate cytidylyltransferase (EC 2.7.7.60) (4-diphosphocytidyl-2C-methyl-D-erythritol synthase) (MEP cytidylyltransferase) (MCT)	A	Cytoplasmic	extrapolation by S.lividans TK24	Intracellular		similar
Q9RJH2	2-dehydropantoate 2-reductase (EC 1.1.1.169) (Ketopantoate reductase)	A	Cytoplasmic	extrapolation by S.lividans TK24	Intracellular	cytoplasm [GO:0005737]	similar
O31046	2-isopropylmalate synthase (EC 2.3.3.13) (Alpha-IPM synthase) (Alpha-isopropylmalate synthase)	A	Cytoplasmic	extrapolation by S.lividans TK24	Intracellular		similar
Q9F1Y6	2-methylisoborneol synthase (2-MIB synthase) (EC 4.2.3.118)	A	Cytoplasmic	extrapolation by S.lividans TK24	Intracellular		similar
Q9ZBS2	2-phospho-L-lactate guanylyltransferase (LP guanylyltransferase) (EC 2.7.7.68)	A	Cytoplasmic	extrapolation by S.lividans TK24	Intracellular		similar
Q9KZK9	2-phospho-L-lactate transferase (EC 2.7.8.28) (LPPG:FO 2-phospho-L-lactate transferase)	A	Cytoplasmic	extrapolation by S.lividans TK24	Intracellular		similar
Q9X841	3',5'-cyclic adenosine monophosphate phosphodiesterase CpdA (3',5'-cyclic AMP phosphodiesterase) (cAMP phosphodiesterase) (EC 3.1.4.53)	A	Cytoplasmic	extrapolation by S.lividans TK24	Intracellular		similar
P15474	3-dehydroquinate dehydratase (3-dehydroquinase) (EC 4.2.1.10) (Type II DHQase)	A	Cytoplasmic	extrapolation by S.lividans TK24	Intracellular		similar
Q9KXQ6	3-dehydroquinate synthase (DHQS) (EC 4.2.3.4)	A	Cytoplasmic	extrapolation by S.lividans TK24	Intracellular	cytoplasm [GO:0005737]	similar
Q9Z4Z7	3-hydroxyasparagine phosphotransferase (EC 2.7.1.-) (CDA 3-hydroxyasparaginyl phosphotransferase)	A	Cytoplasmic	extrapolation by S.lividans TK24	Intracellular		similar
O86534	3-isopropylmalate dehydratase large subunit (EC 4.2.1.33) (Alpha-IPM isomerase) (IPMI) (Isopropylmalate isomerase)	A	Cytoplasmic	extrapolation by S.lividans TK24	Intracellular		similar
O86535	3-isopropylmalate dehydratase small subunit (EC 4.2.1.33) (Alpha-IPM isomerase) (IPMI) (Isopropylmalate isomerase)	A	Cytoplasmic	extrapolation by S.lividans TK24	Intracellular	3-isopropylmalate dehydratase complex [GO:0009316]	similar
O86504	3-isopropylmalate dehydrogenase (EC 1.1.1.85) (3-IPM-DH) (Beta-IPM dehydrogenase) (IMDH)	A	Cytoplasmic	extrapolation by S.lividans TK24	Intracellular	cytoplasm [GO:0005737]	similar
Q9RKS2	3-methyl-2-oxobutanoate hydroxymethyltransferase (EC 2.1.2.11) (Ketopantoate hydroxymethyltransferase) (KPHMT)	A	Cytoplasmic	extrapolation by S.lividans TK24	Intracellular	cytoplasm [GO:0005737]	similar
P72392	3-oxoacyl-[acyl-carrier-protein] synthase 3 protein 1 (EC 2.3.1.180) (3-oxoacyl-[acyl-carrier-protein] synthase III protein 1) (Beta-ketoacyl-ACP synthase III 1) (KAS III 1)	A	Cytoplasmic	extrapolation by S.lividans TK24	Intracellular	cytoplasm [GO:0005737]	similar
Q9Z4Y5	3-oxoacyl-[acyl-carrier-protein] synthase 3 protein 2 (EC 2.3.1.180) (3-oxoacyl-[acyl-carrier-protein] synthase III protein 2) (Beta-ketoacyl-ACP synthase III 2) (KAS III 2)	A	Cytoplasmic	extrapolation by S.lividans TK24	Intracellular	cytoplasm [GO:0005737]	similar
O54151	3-oxoacyl-[acyl-carrier-protein] synthase 3 protein 3 (EC 2.3.1.180) (3-oxoacyl-[acyl-carrier-protein] synthase III protein 3) (Beta-ketoacyl-ACP synthase III 3) (KAS III 3)	A	Cytoplasmic	extrapolation by S.lividans TK24	Intracellular	cytoplasm [GO:0005737]	similar
Q9ZBV4	3-oxoacyl-[acyl-carrier-protein] synthase 3 protein 4 (EC 2.3.1.180) (3-oxoacyl-[acyl-carrier-protein] synthase III protein 4) (Beta-ketoacyl-ACP synthase III 4) (KAS III 4)	A	Cytoplasmic	extrapolation by S.lividans TK24	Intracellular	cytoplasm [GO:0005737]	similar
Q9JN82	3-oxoacyl-[acyl-carrier-protein] synthase 3 protein 5 (EC 2.3.1.180) (3-oxoacyl-[acyl-carrier-protein] synthase III protein 5) (Beta-ketoacyl-ACP synthase III 5) (KAS III 5)	A	Cytoplasmic	de novo prediction		cytoplasm [GO:0005737]	not included in LocateP
O86608	3-oxoadipate enol-lactone hydrolase/4-carboxymuconolactone decarboxylase	A	Cytoplasmic	extrapolation by S.lividans TK24	Intracellular		similar
Q9K4A7	3-phosphoshikimate 1-carboxyvinyltransferase 1 (EC 2.5.1.19) (5-enolpyruvylshikimate-3-phosphate synthase 1) (EPSP synthase 1) (EPSPS 1)	A	Cytoplasmic	extrapolation by S.lividans TK24	Intracellular	cytoplasm [GO:0005737]	similar
Q9L213	3-phosphoshikimate 1-carboxyvinyltransferase 2 (EC 2.5.1.19) (5-enolpyruvylshikimate-3-phosphate synthase 2) (EPSP synthase 2) (EPSPS 2)	A	Cytoplasmic	de novo prediction	Intracellular	cytoplasm [GO:0005737]	similar
P23158	42.8 kDa protein in whiE locus (WhiE ORF I)	A	Cytoplasmic	extrapolation by S.lividans TK24	Intracellular		similar
Q9L1Y6	4-alpha-glucanotransferase (EC 2.4.1.25) (Amylomaltase) (Disproportionating enzyme)	A	Cytoplasmic	extrapolation by S.lividans TK24	Intracellular		similar
Q9K3R6	4-diphosphocytidyl-2-C-methyl-D-erythritol kinase (CMK) (EC 2.7.1.148) (4-(cytidine-5'-diphospho)-2-C-methyl-D-erythritol kinase)	A	Cytoplasmic	extrapolation by S.lividans TK24	Intracellular		similar
Q99PZ1	4-hydroxy-2-oxovalerate aldolase (HOA) (EC 4.1.3.39) (4-hydroxy-2-keto-pentanoic acid aldolase) (4-hydroxy-2-oxopentanoate aldolase)	A	Cytoplasmic	de novo prediction	Intracellular		similar
Q9FBM1	4-hydroxy-3-methylbut-2-enyl diphosphate reductase (EC 1.17.7.4)	A	Cytoplasmic	extrapolation by S.lividans TK24	Intracellular		similar
Q9S2F4	4-hydroxyphenylpyruvate dioxygenase (4HPPD) (HPD) (HPPDase) (EC 1.13.11.27)	A	Cytoplasmic	extrapolation by S.lividans TK24	Intracellular		similar
O86836	4-hydroxy-tetrahydrodipicolinate reductase (HTPA reductase) (EC 1.17.1.8)	A	Cytoplasmic	extrapolation by S.lividans TK24	Intracellular	cytosol [GO:0005829]	similar
Q9X9W0	4-hydroxy-tetrahydrodipicolinate synthase 1 (HTPA synthase 1) (EC 4.3.3.7)	A	Cytoplasmic	extrapolation by S.lividans TK24	Intracellular	cytoplasm [GO:0005737]	similar
O86841	4-hydroxy-tetrahydrodipicolinate synthase 2 (HTPA synthase 2) (EC 4.3.3.7)	A	Cytoplasmic	extrapolation by S.lividans TK24	Intracellular	cytoplasm [GO:0005737]	similar
P27901	50S ribosomal protein L34	A	Cytoplasmic	extrapolation by S.lividans TK24	Intracellular	ribosome [GO:0005840]	similar
P66301	50S ribosomal protein L36 1	A	Cytoplasmic	extrapolation by S.lividans TK24	Intracellular	ribosome [GO:0005840]	similar
Q93JH3	50S ribosomal protein L36 2	A	Cytoplasmic	extrapolation by S.lividans TK24	Intracellular	ribosome [GO:0005840]	similar
Q9RJ79	5'-3' exonuclease (EC 3.1.11.-)	A	Cytoplasmic	extrapolation by S.lividans TK24	Intracellular		similar
Q9RKA5	5-formyltetrahydrofolate cyclo-ligase (EC 6.3.3.2)	A	Cytoplasmic	extrapolation by S.lividans TK24	Intracellular		similar
Q9Z592	5-hydroxyisourate hydrolase (HIU hydrolase) (HIUHase) (EC 3.5.2.17)	A	Cytoplasmic	extrapolation by S.lividans TK24	Intracellular		similar
Q93J59	5-methyltetrahydropteroyltriglutamate--homocysteine methyltransferase (EC 2.1.1.14) (Cobalamin-independent methionine synthase) (Methionine synthase, vitamin-B12 independent isozyme)	A	Cytoplasmic	de novo prediction	Intracellular	cytosol [GO:0005829]; extracellular region [GO:0005576]	similar
Q9XAB7	6-phosphogluconolactonase (6PGL) (EC 3.1.1.31)	A	Cytoplasmic	extrapolation by S.lividans TK24	Intracellular	cytoplasm [GO:0005737]	similar
Q9FCC4	8-amino-7-oxononanoate synthase	A	Cytoplasmic	extrapolation by S.lividans TK24	Intracellular		similar
Q9S205	ABC transport system ATP-binding protein	A	Cytoplasmic	extrapolation by S.lividans TK24	Intracellular		similar
O69942	ABC transporter ATP binding protein	A	Cytoplasmic	extrapolation by S.lividans TK24	Intracellular		similar
O86658	ABC transporter ATP-binding protein	A	Cytoplasmic	de novo prediction	Intracellular		similar
O86629	ABC transporter ATP-binding protein	A	Cytoplasmic	de novo prediction	Intracellular		similar
O86659	ABC transporter ATP-binding protein	A	Cytoplasmic	de novo prediction	Intracellular		similar
Q99Q18	Acetaldehyde dehydrogenase (EC 1.2.1.10) (Acetaldehyde dehydrogenase [acetylating])	A	Cytoplasmic	de novo prediction	Intracellular		similar
Q9KZN9	Acetoacetyl-CoA synthetase	A	Cytoplasmic	extrapolation by S.lividans TK24	Intracellular		similar
Q9Z567	Acetolactate synthase (EC 2.2.1.6)	A	Cytoplasmic	extrapolation by S.lividans TK24	Intracellular		similar
Q9Z566	Acetolactate synthase small subunit	A	Cytoplasmic	extrapolation by S.lividans TK24	Intracellular	acetolactate synthase complex [GO:0005948]; cytosol [GO:0005829]	similar
Q9L076	Acetyl/propionyl CoA carboxylase alpha subunit	A	Cytoplasmic	extrapolation by S.lividans TK24	Intracellular		similar
Q9L077	Acetyl/propionyl CoA carboxylase, beta subunit	A	Cytoplasmic	extrapolation by S.lividans TK24	Intracellular		similar
O69857	Acetyl-coa acetyltransferase (Thiolase)	A	Cytoplasmic	extrapolation by S.lividans TK24	Intracellular		similar
Q9L1A4	Acetylornithine aminotransferase (ACOAT) (EC 2.6.1.11)	A	Cytoplasmic	extrapolation by S.lividans TK24	Intracellular	cytoplasm [GO:0005737]	similar
Q9RKM9	Acetyltransferase	A	Cytoplasmic	extrapolation by S.lividans TK24	Intracellular		similar
Q9F3L3	Acetyltransferase	A	Cytoplasmic	extrapolation by S.lividans TK24	Intracellular		similar
Q7AKF3	Aconitate hydratase (Aconitase) (EC 4.2.1.3)	A	Cytoplasmic	extrapolation by S.lividans TK24	Intracellular		similar
Q02058	Actinorhodin polyketide dimerase (EC 1.-.-.-) (actI ORF6)	A	Cytoplasmic	extrapolation by S.lividans TK24	Intracellular		similar
Q02059	Actinorhodin polyketide putative beta-ketoacyl synthase 1 (EC 2.3.1.-) (actI ORF1)	A	Cytoplasmic	extrapolation by S.lividans TK24	Intracellular		similar
Q02062	Actinorhodin polyketide putative beta-ketoacyl synthase 2 (EC 2.3.1.-) (actI ORF2)	A	Cytoplasmic	extrapolation by S.lividans TK24	Intracellular		similar
Q02055	Actinorhodin polyketide synthase bifunctional cyclase/dehydratase (ACTVII) (actI ORF4)	A	Cytoplasmic	extrapolation by S.lividans TK24	Intracellular		similar
Q9L080	Acyl CoA thioesterase II	A	Cytoplasmic	extrapolation by S.lividans TK24	Intracellular	cytosol [GO:0005829]	similar
Q9RKY7	Acyl-CoA dehydrogenase	A	Cytoplasmic	extrapolation by S.lividans TK24	Intracellular		similar
Q9L079	Acyl-CoA dehydrogenase	A	Cytoplasmic	extrapolation by S.lividans TK24	Intracellular		similar
Q7AKN2	Acyl-CoA dehydrogenase	A	Cytoplasmic	extrapolation by S.lividans TK24	Intracellular		similar
Q7AKM9	Acyl-CoA dehydrogenase	A	Cytoplasmic	extrapolation by S.lividans TK24	Intracellular		similar
O54143	Acyl-coa dehydrogenase RedW	A	Cytoplasmic	extrapolation by S.lividans TK24	Intracellular		similar
Q9KZJ2	Acyl-CoA thioesterase II	A	Cytoplasmic	extrapolation by S.lividans TK24	Intracellular	cytosol [GO:0005829]	similar
Q9ZBQ3	Acylphosphatase (EC 3.6.1.7) (Acylphosphate phosphohydrolase)	A	Cytoplasmic	extrapolation by S.lividans TK24	Intracellular		similar
Q9RDE5	Adenine deaminase (ADE) (EC 3.5.4.2) (Adenine aminohydrolase) (AAH)	A	Cytoplasmic	extrapolation by S.lividans TK24	Intracellular		similar
P52561	Adenine phosphoribosyltransferase (APRT) (EC 2.4.2.7)	A	Cytoplasmic	extrapolation by S.lividans TK24	Intracellular	cytoplasm [GO:0005737]	similar
Q9KZM1	Adenosylhomocysteinase (EC 3.3.1.1) (S-adenosyl-L-homocysteine hydrolase) (AdoHcyase)	A	Cytoplasmic	extrapolation by S.lividans TK24	Intracellular	cytosol [GO:0005829]	similar
Q9FCC2	Adenosylmethionine-8-amino-7-oxononanoate aminotransferase (EC 2.6.1.62) (7,8-diamino-pelargonic acid aminotransferase) (DAPA AT) (DAPA aminotransferase) (7,8-diaminononanoate synthase) (DANS) (Diaminopelargonic acid synthase)	A	Cytoplasmic	extrapolation by S.lividans TK24	Intracellular	cytoplasm [GO:0005737]	similar
P40135	Adenylate cyclase (EC 4.6.1.1) (ATP pyrophosphate-lyase) (Adenylyl cyclase)	A	Cytoplasmic	extrapolation by S.lividans TK24	Intracellular	intracellular [GO:0005622]	similar
Q9ADG4	Adenylyl-sulfate kinase (EC 2.7.1.25) (APS kinase) (ATP adenosine-5'-phosphosulfate 3'-phosphotransferase) (Adenosine-5'-phosphosulfate kinase)	A	Cytoplasmic	extrapolation by S.lividans TK24	Intracellular		similar
Q54191	Aerial mycelium formation (AmfC)	A	Cytoplasmic	extrapolation by S.lividans TK24	Intracellular		similar
Q7AKF2	A-factor receptor homolog	A	Cytoplasmic	extrapolation by S.lividans TK24	Intracellular		similar
Q9S227	Alanine dehydrogenase (EC 1.4.1.1)	A	Cytoplasmic	extrapolation by S.lividans TK24	Intracellular		similar
O86786	Alanine racemase (EC 5.1.1.1)	A	Cytoplasmic	extrapolation by S.lividans TK24	Intracellular		similar
Q9KXP9	Alanine--tRNA ligase (EC 6.1.1.7) (Alanyl-tRNA synthetase) (AlaRS)	A	Cytoplasmic	extrapolation by S.lividans TK24	Intracellular	cytosol [GO:0005829]	similar
O86742	Aldehyde dehydrogenase	A	Cytoplasmic	extrapolation by S.lividans TK24	Intracellular		similar
Q9L239	Aldehyde dehydrogenase	A	Cytoplasmic	extrapolation by S.lividans TK24	Intracellular		similar
Q9RDP4	Aldose 1-epimerase (EC 5.1.3.3) (Galactose mutarotase)	A	Cytoplasmic	extrapolation by S.lividans TK24	Intracellular		similar
Q9RJG5	Alkyl hydroperoxide reductase AhpD (EC 1.11.1.15)	A	Cytoplasmic	extrapolation by S.lividans TK24	Intracellular		similar
Q9RDI4	Alkyl hydroperoxide reductase AhpD (EC 1.11.1.15)	A	Cytoplasmic	extrapolation by S.lividans TK24	Intracellular		similar
Q9KZR6	Alkyl hydroperoxide reductase AhpD (EC 1.11.1.15)	A	Cytoplasmic	extrapolation by S.lividans TK24	Intracellular		similar
Q9KZB2	Alkyl hydroperoxide reductase AhpD (EC 1.11.1.15)	A	Cytoplasmic	extrapolation by S.lividans TK24	Intracellular		similar
Q9KZB1	Alkyl hydroperoxide reductase AhpD (EC 1.11.1.15)	A	Cytoplasmic	extrapolation by S.lividans TK24	Intracellular		similar
O69814	Alkyl hydroperoxide reductase AhpD (EC 1.11.1.15)	A	Cytoplasmic	extrapolation by S.lividans TK24	Intracellular		similar
Q9FC57	Alkyl hydroperoxide reductase AhpD (EC 1.11.1.15)	A	Cytoplasmic	extrapolation by S.lividans TK24	Intracellular		similar
Q7AKI6	Alkyl hydroperoxide reductase AhpD (EC 1.11.1.15) (Alkylhydroperoxidase AhpD)	A	Cytoplasmic	extrapolation by S.lividans TK24	Intracellular		similar
Q9RKU5	Allantoinase (EC 3.5.2.5) (Allantoin-utilizing enzyme)	A	Cytoplasmic	extrapolation by S.lividans TK24	Intracellular	cytoplasm [GO:0005737]	similar
Q9KZE3	Alpha glucosidase	A	Cytoplasmic	extrapolation by S.lividans TK24	Intracellular		similar
Q9L1K2	Alpha-1,4-glucan:maltose-1-phosphate maltosyltransferase 1 (GMPMT 1) (EC 2.4.99.16) ((1->4)-alpha-D-glucan:maltose-1-phosphate alpha-D-maltosyltransferase 1)	A	Cytoplasmic	extrapolation by S.lividans TK24	Intracellular		similar
Q9KY04	Alpha-1,4-glucan:maltose-1-phosphate maltosyltransferase 2 (GMPMT 2) (EC 2.4.99.16) ((1->4)-alpha-D-glucan:maltose-1-phosphate alpha-D-maltosyltransferase 2)	A	Cytoplasmic	extrapolation by S.lividans TK24	Intracellular		similar
Q9KZ09	Alpha-glucosidase	A	Cytoplasmic	extrapolation by S.lividans TK24	Intracellular		similar
Q9L0B5	Alpha-L-arabinofuranosidase	A	Cytoplasmic	extrapolation by S.lividans TK24	Intracellular		similar
Q8CJT5	Aminodeoxyfutalosine synthase (AFL synthase) (Aminofutalosine synthase) (EC 2.5.1.120) (Menaquinone biosynthetic enzyme MqnE)	A	Cytoplasmic	extrapolation by S.lividans TK24	Intracellular		similar
Q9L1Z2	Aminopeptidase N	A	Cytoplasmic	extrapolation by S.lividans TK24	Intracellular		similar
Q9RL51	Aminotransferase	A	Cytoplasmic	extrapolation by S.lividans TK24	Intracellular		similar
Q9KYZ2	Aminotransferase	A	Cytoplasmic	extrapolation by S.lividans TK24	Intracellular		similar
Q93RW7	Aminotransferase (EC 2.6.1.-)	A	Cytoplasmic	extrapolation by S.lividans TK24	Intracellular		similar
Q9L0L5	Aminotransferase (EC 2.6.1.-)	A	Cytoplasmic	extrapolation by S.lividans TK24	Intracellular		similar
Q9EWI9	Anhydro-N-acetylmuramic acid kinase (EC 2.7.1.170) (AnhMurNAc kinase)	A	Cytoplasmic	extrapolation by S.lividans TK24	Intracellular		similar
Q9Z4W9	Anthranilate phosphoribosyltransferase 2 (EC 2.4.2.18)	A	Cytoplasmic	extrapolation by S.lividans TK24	Intracellular		similar
Q9Z4W7	Anthranilate synthase component 1 (AS) (ASI) (EC 4.1.3.27)	A	Cytoplasmic	extrapolation by S.lividans TK24	Intracellular	anthranilate synthase complex [GO:0005950]	similar
Q9R3X8	Anti-sigma factor (PrsH protein) (Putative sigma factor SigH anti-sigma factor)	A	Cytoplasmic	extrapolation by S.lividans TK24	Intracellular		similar
Q9RJ93	Anti-sigma factor antagonist	A	Cytoplasmic	extrapolation by S.lividans TK24	Intracellular		similar
Q9EWS1	Anti-sigma factor antagonist	A	Cytoplasmic	extrapolation by S.lividans TK24	Intracellular		similar
Q9RIS6	Anti-sigma factor antagonist	A	Cytoplasmic	extrapolation by S.lividans TK24	Intracellular		similar
Q9X8X4	Anti-sigma factor antagonist	A	Cytoplasmic	extrapolation by S.lividans TK24	Intracellular		similar
Q9F378	Anti-sigma factor antagonist	A	Cytoplasmic	extrapolation by S.lividans TK24	Intracellular		similar
Q9K4C5	Anti-sigma factor antagonist	A	Cytoplasmic	extrapolation by S.lividans TK24	Intracellular		similar
Q9KY15	Anti-sigma factor antagonist	A	Cytoplasmic	extrapolation by S.lividans TK24	Intracellular		similar
Q9KY13	Anti-sigma factor antagonist	A	Cytoplasmic	extrapolation by S.lividans TK24	Intracellular		similar
Q9F3A2	Anti-sigma factor antagonist	A	Cytoplasmic	extrapolation by S.lividans TK24	Intracellular		similar
Q9F3D8	Anti-sigma factor antagonist	A	Cytoplasmic	extrapolation by S.lividans TK24	Intracellular		similar
Q7AKG8	Anti-sigma factor RsrA (Regulator of SigR) (Sigma-R anti-sigma factor RsrA)	A	Cytoplasmic	extrapolation by S.lividans TK24	Intracellular		similar
Q9WVX8	Anti-sigma-B factor antagonist (Anti-anti-sigma-B factor)	A	Cytoplasmic	extrapolation by S.lividans TK24	Intracellular		similar
Q9FCD0	Antitoxin	A	Cytoplasmic	extrapolation by S.lividans TK24	Intracellular		similar
Q9Z4V7	Antitoxin YefM (ORFU1E)	A	Cytoplasmic	extrapolation by S.lividans TK24	Intracellular		similar
Q8CK24	Arginine biosynthesis bifunctional protein ArgJ [Cleaved into: Arginine biosynthesis bifunctional protein ArgJ alpha chain; Arginine biosynthesis bifunctional protein ArgJ beta chain] [Includes: Glutamate N-acetyltransferase (EC 2.3.1.35) (Ornithine acetyltransferase) (OATase) (Ornithine transacetylase); Amino-acid acetyltransferase (EC 2.3.1.1) (N-acetylglutamate synthase) (AGSase)]	A	Cytoplasmic	extrapolation by S.lividans TK24	Intracellular	cytoplasm [GO:0005737]	similar
Q9RJN1	Arginine deiminase (ADI) (EC 3.5.3.6) (Arginine dihydrolase) (AD)	A	Cytoplasmic	extrapolation by S.lividans TK24	Intracellular	cytoplasm [GO:0005737]	similar
Q93JF2	Arginine deiminase (ADI) (EC 3.5.3.6) (Arginine dihydrolase) (AD)	A	Cytoplasmic	extrapolation by S.lividans TK24	Intracellular	cytoplasm [GO:0005737]	similar
Q9L1A5	Arginine repressor	A	Cytoplasmic	extrapolation by S.lividans TK24	Intracellular	cytoplasm [GO:0005737]	similar
Q9WX29	Arginine--tRNA ligase (EC 6.1.1.19) (Arginyl-tRNA synthetase) (ArgRS)	A	Cytoplasmic	extrapolation by S.lividans TK24	Intracellular	cytoplasm [GO:0005737]	similar
P58286	Aspartate 1-decarboxylase (EC 4.1.1.11) (Aspartate alpha-decarboxylase) [Cleaved into: Aspartate 1-decarboxylase beta chain; Aspartate 1-decarboxylase alpha chain]	A	Cytoplasmic	extrapolation by S.lividans TK24	Intracellular	cytoplasm [GO:0005737]	similar
Q9KXR2	Aspartate carbamoyltransferase (EC 2.1.3.2) (Aspartate transcarbamylase) (ATCase)	A	Cytoplasmic	extrapolation by S.lividans TK24	Intracellular	cytoplasm [GO:0005737]	similar
Q9L1Z5	Aspartate-semialdehyde dehydrogenase (ASA dehydrogenase) (ASADH) (EC 1.2.1.11) (Aspartate-beta-semialdehyde dehydrogenase)	A	Cytoplasmic	extrapolation by S.lividans TK24	Intracellular	cytoplasm [GO:0005737]	similar
Q9XAI8	Aspartate-semialdehyde dehydrogenase (ASA dehydrogenase) (ASADH) (EC 1.2.1.11) (Aspartate-beta-semialdehyde dehydrogenase)	A	Cytoplasmic	extrapolation by S.lividans TK24	Intracellular	cytoplasm [GO:0005737]	similar
Q9Z578	Aspartyl/glutamyl-tRNA(Asn/Gln) amidotransferase subunit B (Asp/Glu-ADT subunit B) (EC 6.3.5.-)	A	Cytoplasmic	extrapolation by S.lividans TK24	Intracellular		similar
Q8CK28	ATP phosphoribosyltransferase (ATP-PRT) (ATP-PRTase) (EC 2.4.2.17)	A	Cytoplasmic	extrapolation by S.lividans TK24	Intracellular	cytoplasm [GO:0005737]	similar
O88042	ATP/GTP binding protein	A	Cytoplasmic	extrapolation by S.lividans TK24	Intracellular		similar
Q9F3K7	ATP-binding protein	A	Cytoplasmic	extrapolation by S.lividans TK24	Intracellular		similar
Q9S2G5	ATP-dependent Clp protease adapter protein ClpS	A	Cytoplasmic	extrapolation by S.lividans TK24	Intracellular		similar
Q9F316	ATP-dependent Clp protease ATP-binding subunit ClpX	A	Cytoplasmic	extrapolation by S.lividans TK24	Intracellular		similar
Q9F315	ATP-dependent Clp protease proteolytic subunit 1 (EC 3.4.21.92) (Endopeptidase Clp 1)	A	Cytoplasmic	extrapolation by S.lividans TK24	Intracellular	cytoplasm [GO:0005737]	similar
Q9ZH58	ATP-dependent Clp protease proteolytic subunit 2 (EC 3.4.21.92) (Endopeptidase Clp 2)	A	Cytoplasmic	extrapolation by S.lividans TK24	Intracellular	cytoplasm [GO:0005737]	similar
Q9X7R9	ATP-dependent Clp protease proteolytic subunit 3 (EC 3.4.21.92) (Endopeptidase Clp 3)	A	Cytoplasmic	extrapolation by S.lividans TK24	Intracellular	cytoplasm [GO:0005737]	similar
Q9FCC1	ATP-dependent dethiobiotin synthetase BioD (EC 6.3.3.3) (DTB synthetase) (DTBS) (Dethiobiotin synthase)	A	Cytoplasmic	extrapolation by S.lividans TK24	Intracellular	cytosol [GO:0005829]	similar
Q9KY67	ATP-dependent DNA helicase (EC 3.6.4.12)	A	Cytoplasmic	extrapolation by S.lividans TK24	Intracellular	cytoplasm [GO:0005737]	similar
Q9ZBR3	ATP-dependent DNA helicase RecG (EC 3.6.4.12)	A	Cytoplasmic	extrapolation by S.lividans TK24	Intracellular	cytoplasm [GO:0005737]	similar
Q9RKJ4	ATP-dependent helicase	A	Cytoplasmic	extrapolation by S.lividans TK24	Intracellular		similar
Q9RDI9	ATP-dependent RecD-like DNA helicase (EC 3.6.4.12)	A	Cytoplasmic	extrapolation by S.lividans TK24	Intracellular		similar
Q9S2N0	Bacterioferritin (BFR) (EC 1.16.3.1)	A	Cytoplasmic	extrapolation by S.lividans TK24	Intracellular	cell [GO:0005623]	similar
O86682	Bacteriophage (PhiC31) resistance gene pglY	A	Cytoplasmic	de novo prediction	Intracellular		similar
O86683	Bacteriophage (PhiC31) resistance gene pglZ	A	Cytoplasmic	de novo prediction	Intracellular		similar
Q9RL17	Baeyer-Villiger monooxygenase (BVMO) (EC 1.14.13.-)	A	Cytoplasmic	extrapolation by S.lividans TK24	Intracellular		similar
Q9RKB5	Baeyer-Villiger monooxygenase (BVMO) (EC 1.14.13.-)	A	Cytoplasmic	extrapolation by S.lividans TK24	Intracellular		similar
P27903	Beta sliding clamp (Beta clamp) (Sliding clamp) (Beta-clamp processivity factor) (DNA polymerase III beta sliding clamp subunit) (DNA polymerase III subunit beta)	A	Cytoplasmic	extrapolation by S.lividans TK24	Intracellular	cytoplasm [GO:0005737]; DNA polymerase III complex [GO:0009360]	similar
Q9L024	Beta-D-xylosidase	A	Cytoplasmic	extrapolation by S.lividans TK24	Intracellular	plasma membrane [GO:0005886]	similar
Q9KYS6	Beta-galactosidase (Beta-gal) (EC 3.2.1.23)	A	Cytoplasmic	extrapolation by S.lividans TK24	Intracellular	beta-galactosidase complex [GO:0009341]	similar
Q9L152	Beta-galactosidase (Beta-gal) (EC 3.2.1.23)	A	Cytoplasmic	extrapolation by S.lividans TK24	Intracellular	beta-galactosidase complex [GO:0009341]	similar
O86616	Beta-galactosidase (EC 3.2.1.23)	A	Cytoplasmic	extrapolation by S.lividans TK24	Intracellular		similar
Q9RKF8	Beta-galactosidase (EC 3.2.1.23) (Lactase)	A	Cytoplasmic	de novo prediction	Intracellular	beta-galactosidase complex [GO:0009341]	similar
Q9K440	Beta-glucosidase (EC 3.2.1.21)	A	Cytoplasmic	extrapolation by S.lividans TK24	Intracellular	cytosol [GO:0005829]	similar
Q9L2L6	Beta-glucosidase (EC 3.2.1.21)	A	Cytoplasmic	extrapolation by S.lividans TK24	Intracellular	cytosol [GO:0005829]	similar
Q9F3I3	Beta-glucosidase (EC 3.2.1.21)	A	Cytoplasmic	extrapolation by S.lividans TK24	Intracellular	cytosol [GO:0005829]	similar
Q8CJM3	Beta-glucosidase (EC 3.2.1.21)	A	Cytoplasmic	extrapolation by S.lividans TK24	Intracellular	cytosol [GO:0005829]	similar
Q9F3B7	Beta-glucosidase (EC 3.2.1.21)	A	Cytoplasmic	extrapolation by S.lividans TK24	Intracellular	cytosol [GO:0005829]	similar
Q9RL29	Beta-glucosidase (EC 3.2.1.21)	A	Cytoplasmic	extrapolation by S.lividans TK24	Intracellular	plasma membrane [GO:0005886]	similar
Q9K3J2	Betaine aldehyde dehydrogenase	A	Cytoplasmic	extrapolation by S.lividans TK24	Intracellular		similar
Q9XAM9	Beta-ketoadipyl-CoA thiolase	A	Cytoplasmic	extrapolation by S.lividans TK24	Intracellular		similar
Q9KZC2	Beta-ketoadipyl-CoA thiolase	A	Cytoplasmic	extrapolation by S.lividans TK24	Intracellular		similar
Q9KZF5	Biflaviolin synthase CYP158A1 (EC 1.14.21.7) (Cytochrome P450 158A1) (CYP158A1)	A	Cytoplasmic	extrapolation by S.lividans TK24	Intracellular		similar
Q9FCA6	Biflaviolin synthase CYP158A2 (EC 1.14.21.7) (Cytochrome P450 158A2) (CYP158A2)	A	Cytoplasmic	extrapolation by S.lividans TK24	Intracellular		similar
Q8CK02	Bifunctional glutamine synthetase adenylyltransferase/adenylyl-removing enzyme (ATP:glutamine synthetase adenylyltransferase) (ATase) [Includes: Glutamine synthetase adenylyl-L-tyrosine phosphorylase (EC 2.7.7.89) (Adenylyl removase) (AR) (AT-N); Glutamine synthetase adenylyl transferase (EC 2.7.7.42) (Adenylyl transferase) (AT) (AT-C)]	A	Cytoplasmic	extrapolation by S.lividans TK24	Intracellular	cytosol [GO:0005829]	similar
Q9ACU1	Bifunctional protein CrtB/UppS [Includes: Phytoene synthase (EC 2.5.1.32); Isoprenyl transferase (EC 2.5.1.-)]	A	Cytoplasmic	de novo prediction	Intracellular	cytosol [GO:0005829]	similar
Q9K3J6	Bifunctional protein FolD [Includes: Methylenetetrahydrofolate dehydrogenase (EC 1.5.1.5); Methenyltetrahydrofolate cyclohydrolase (EC 3.5.4.9)]	A	Cytoplasmic	extrapolation by S.lividans TK24	Intracellular	cytosol [GO:0005829]	similar
Q9Z5B5	Bifunctional protein HldE [Includes: D-beta-D-heptose 7-phosphate kinase (EC 2.7.1.167) (D-beta-D-heptose 7-phosphotransferase) (D-glycero-beta-D-manno-heptose-7-phosphate kinase); D-beta-D-heptose 1-phosphate adenylyltransferase (EC 2.7.7.70) (D-glycero-beta-D-manno-heptose 1-phosphate adenylyltransferase)]	A	Cytoplasmic	extrapolation by S.lividans TK24	Intracellular		similar
Q9KXR1	Bifunctional protein PyrR [Includes: Pyrimidine operon regulatory protein; Uracil phosphoribosyltransferase (UPRTase) (EC 2.4.2.9)]	A	Cytoplasmic	extrapolation by S.lividans TK24	Intracellular		similar
Q9KY50	Bifunctional purine biosynthesis protein PurH [Includes: Phosphoribosylaminoimidazolecarboxamide formyltransferase (EC 2.1.2.3) (AICAR transformylase); IMP cyclohydrolase (EC 3.5.4.10) (ATIC) (IMP synthase) (Inosinicase)]	A	Cytoplasmic	extrapolation by S.lividans TK24	Intracellular		similar
O69873	Bifunctional uridylyltransferase/uridylyl-removing enzyme (UTase/UR) (Bifunctional [protein-PII] modification enzyme) (Bifunctional nitrogen sensor protein) [Includes: [Protein-PII] uridylyltransferase (PII uridylyltransferase) (UTase) (EC 2.7.7.59); [Protein-PII]-UMP uridylyl-removing enzyme (UR) (EC 3.1.4.-)]	A	Cytoplasmic	extrapolation by S.lividans TK24	Intracellular		similar
Q9FCC3	Biotin synthase (EC 2.8.1.6)	A	Cytoplasmic	extrapolation by S.lividans TK24	Intracellular		similar
Q9S2W3	Carbonic anhydrase (EC 4.2.1.1) (Carbonate dehydratase)	A	Cytoplasmic	extrapolation by S.lividans TK24	Intracellular		similar
Q9X903	Carbonic anhydrase (EC 4.2.1.1) (Carbonate dehydratase)	A	Cytoplasmic	extrapolation by S.lividans TK24	Intracellular		similar
Q9X822	Carbonic anhydrase (EC 4.2.1.1) (Carbonate dehydratase)	A	Cytoplasmic	extrapolation by S.lividans TK24	Intracellular		similar
Q9RKZ7	Carboxylic ester hydrolase (EC 3.1.1.-)	A	Cytoplasmic	extrapolation by S.lividans TK24	Intracellular		similar
Q9KXU3	Carboxylic ester hydrolase (EC 3.1.1.-)	A	Cytoplasmic	extrapolation by S.lividans TK24	Intracellular		similar
Q9ADE0	Carboxylic ester hydrolase (EC 3.1.1.-)	A	Cytoplasmic	extrapolation by S.lividans TK24	Intracellular		similar
Q9Z545	Carboxylic ester hydrolase (EC 3.1.1.-)	A	Cytoplasmic	extrapolation by S.lividans TK24	Intracellular		similar
Q9Z598	Catalase (EC 1.11.1.6)	A	Cytoplasmic	extrapolation by S.lividans TK24	Intracellular	cytoplasm [GO:0005737]	similar
Q9EWJ4	Catalase (EC 1.11.1.6)	A	Cytoplasmic	extrapolation by S.lividans TK24	Intracellular	cytoplasm [GO:0005737]	similar
Q7AKS0	Catalase (EC 1.11.1.6)	A	Cytoplasmic	extrapolation by S.lividans TK24	Intracellular	cytosol [GO:0005829]	similar
Q9RJH9	Catalase-peroxidase (CP) (EC 1.11.1.21) (Peroxidase/catalase)	A	Cytoplasmic	extrapolation by S.lividans TK24	Intracellular	cytosol [GO:0005829]; extracellular region [GO:0005576]	similar
Q9Z4X6	CDA peptide synthetase I	A	Cytoplasmic	extrapolation by S.lividans TK24	Intracellular		similar
Q9Z4X5	CDA peptide synthetase II	A	Cytoplasmic	extrapolation by S.lividans TK24	Intracellular		similar
Q8CJX2	CDA peptide synthetase III	A	Cytoplasmic	extrapolation by S.lividans TK24	Intracellular		similar
Q9Z677	Chitinase two-component response regulator (Response-regulator)	A	Cytoplasmic	extrapolation by S.lividans TK24	Intracellular	intracellular [GO:0005622]	similar
Q9L0T8	Chorismate dehydratase (EC 4.2.1.151) (Menaquinone biosynthetic enzyme MqnA)	A	Cytoplasmic	extrapolation by S.lividans TK24	Intracellular		similar
Q9S238	Chorismate mutase (EC 5.4.99.5)	A	Cytoplasmic	extrapolation by S.lividans TK24	Intracellular		similar
Q9KXQ4	Chorismate synthase (CS) (EC 4.2.3.5) (5-enolpyruvylshikimate-3-phosphate phospholyase)	A	Cytoplasmic	extrapolation by S.lividans TK24	Intracellular	cytosol [GO:0005829]	similar
P27902	Chromosomal replication initiator protein DnaA	A	Cytoplasmic	extrapolation by S.lividans TK24	Intracellular	cytoplasm [GO:0005737]; plasma membrane [GO:0005886]	similar
Q9ZBQ2	Chromosome partition protein Smc	A	Cytoplasmic	extrapolation by S.lividans TK24	Intracellular	chromosome [GO:0005694]; cytoplasm [GO:0005737]	similar
O70008	Citrate synthase	A	Cytoplasmic	extrapolation by S.lividans TK24	Intracellular		similar
O69936	Clp protease ATP binding subunit	A	Cytoplasmic	extrapolation by S.lividans TK24	Intracellular		similar
Q9RJ17	Cob(I)alamin adenosyltransferase (EC 2.5.1.17)	A	Cytoplasmic	extrapolation by S.lividans TK24	Intracellular		similar
Q9RJ19	Cobalamin biosynthesis protein	A	Cytoplasmic	extrapolation by S.lividans TK24	Intracellular		similar
Q9RJ20	Cobyric acid synthase	A	Cytoplasmic	extrapolation by S.lividans TK24	Intracellular		similar
Q8CK27	Coenzyme A biosynthesis bifunctional protein CoaBC (EC 4.1.1.36) (EC 6.3.2.5) (DNA/pantothenate metabolism flavoprotein)	A	Cytoplasmic	extrapolation by S.lividans TK24	Intracellular		similar
Q9ZBK2	Coenzyme B12-dependent mutase	A	Cytoplasmic	extrapolation by S.lividans TK24	Intracellular		similar
Q9KZK8	Coenzyme F420:L-glutamate ligase (EC 6.3.2.31) (EC 6.3.2.34) (Coenzyme F420-0:L-glutamate ligase) (Coenzyme F420-1:gamma-L-glutamate ligase)	A	Cytoplasmic	extrapolation by S.lividans TK24	Intracellular		similar
Q7AKL2	Cold shock protein	A	Cytoplasmic	extrapolation by S.lividans TK24	Secreted via minor pathways (bacteriocin) (no CS)	cytoplasm [GO:0005737]	different
Q9KXU6	Cold shock protein	A	Cytoplasmic	extrapolation by S.lividans TK24	Intracellular	cytoplasm [GO:0005737]	similar
Q9L0T9	Cold shock protein	A	Cytoplasmic	extrapolation by S.lividans TK24	Intracellular	cytoplasm [GO:0005737]	similar
Q9L0F8	Cold shock protein	A	Cytoplasmic	extrapolation by S.lividans TK24	Intracellular	cytoplasm [GO:0005737]	similar
Q9KXN2	Cold shock protein B	A	Cytoplasmic	extrapolation by S.lividans TK24	Intracellular	cytoplasm [GO:0005737]	similar
P48859	Cold shock protein ScoF	A	Cytoplasmic	extrapolation by S.lividans TK24	Intracellular	cytoplasm [GO:0005737]	similar
O54117	Cold-shock domain protein	A	Cytoplasmic	extrapolation by S.lividans TK24	Intracellular	cytoplasm [GO:0005737]	similar
Q9L0X3	Cold-shock protein	A	Cytoplasmic	extrapolation by S.lividans TK24	Intracellular	cytoplasm [GO:0005737]	similar
Q9KXP4	Conserved ATP/GTP binding protein	A	Cytoplasmic	extrapolation by S.lividans TK24	Intracellular		similar
O86719	Conserved DNA-binding protein SC5C7.22c	A	Cytoplasmic	extrapolation by S.lividans TK24	Intracellular		similar
Q9RK66	Conserved hypothetical secreted protein	A	Cytoplasmic	extrapolation by S.lividans TK24	Intracellular		similar
Q9L0Y7	Conserved hypothetical Sun-family protein SCL6.29c	A	Cytoplasmic	extrapolation by S.lividans TK24	Intracellular	cytosol [GO:0005829]	similar
Q9L289	Crossover junction endodeoxyribonuclease RuvC (EC 3.1.22.4) (Holliday junction nuclease RuvC) (Holliday junction resolvase RuvC)	A	Cytoplasmic	extrapolation by S.lividans TK24	Intracellular	Holliday junction resolvase complex [GO:0048476]	similar
Q9ZBK1	Crotonyl CoA reductase	A	Cytoplasmic	extrapolation by S.lividans TK24	Intracellular		similar
Q93IZ0	Cyclase	A	Cytoplasmic	extrapolation by S.lividans TK24	Intracellular		similar
Q9XAP2	Cyclic dehypoxanthine futalosine synthase (Cyclic DHFL synthase) (EC 1.21.98.1) (Dehypoxanthine futalosine cyclase) (DHFL cyclase) (Menaquinone biosynthetic enzyme MqnC)	A	Cytoplasmic	extrapolation by S.lividans TK24	Intracellular		similar
Q9RKA8	Cyclic pyranopterin monophosphate synthase (EC 4.6.1.17) (Molybdenum cofactor biosynthesis protein C)	A	Cytoplasmic	extrapolation by S.lividans TK24	Intracellular		similar
Q9EWF9	Cystathionine gamma-synthase	A	Cytoplasmic	extrapolation by S.lividans TK24	Intracellular		similar
Q9L0Q6	Cysteine--tRNA ligase (EC 6.1.1.16) (Cysteinyl-tRNA synthetase) (CysRS)	A	Cytoplasmic	extrapolation by S.lividans TK24	Intracellular	cytosol [GO:0005829]	similar
Q9S2T1	Cys-tRNA(Pro)/Cys-tRNA(Cys) deacylase (EC 4.2.-.-)	A	Cytoplasmic	extrapolation by S.lividans TK24	N-terminally anchored (No CS)		different
Q9EWW6	Cytidylate kinase (CK) (EC 2.7.4.25) (Cytidine monophosphate kinase) (CMP kinase)	A	Cytoplasmic	extrapolation by S.lividans TK24	Intracellular	cytosol [GO:0005829]	similar
Q9FBL8	Cytokinin riboside 5'-monophosphate phosphoribohydrolase (EC 3.2.2.n1)	A	Cytoplasmic	extrapolation by S.lividans TK24	Intracellular		similar
Q9Z588	Cytokinin riboside 5'-monophosphate phosphoribohydrolase (EC 3.2.2.n1)	A	Cytoplasmic	extrapolation by S.lividans TK24	Intracellular		similar
Q9Z564	D-3-phosphoglycerate dehydrogenase (EC 1.1.1.95)	A	Cytoplasmic	extrapolation by S.lividans TK24	Intracellular		similar
Q9ZBR9	D-alanine--D-alanine ligase (EC 6.3.2.4) (D-Ala-D-Ala ligase) (D-alanylalanine synthetase)	A	Cytoplasmic	extrapolation by S.lividans TK24	Intracellular	cytoplasm [GO:0005737]	similar
Q9K4F6	D-aminoacyl-tRNA deacylase (EC 3.1.1.96) (D-tyrosyl-tRNA(Tyr) deacylase)	A	Cytoplasmic	extrapolation by S.lividans TK24	Intracellular	cytoplasm [GO:0005737]	similar
Q9EWJ1	Darcynin homolog	A	Cytoplasmic	extrapolation by S.lividans TK24	Intracellular		similar
Q9X8W0	dCTP deaminase (EC 3.5.4.13) (Deoxycytidine triphosphate deaminase)	A	Cytoplasmic	extrapolation by S.lividans TK24	Intracellular		similar
Q9RDL7	DegV domain-containing protein SCO2569	A	Cytoplasmic	extrapolation by S.lividans TK24	Intracellular		similar
Q8CJR1	Delta-1-pyrroline-5-carboxylate dehydrogenase	A	Cytoplasmic	extrapolation by S.lividans TK24	Intracellular		similar
P54919	Delta-aminolevulinic acid dehydratase (ALAD) (ALADH) (EC 4.2.1.24) (Porphobilinogen synthase)	A	Cytoplasmic	extrapolation by S.lividans TK24	Intracellular	cytosol [GO:0005829]	similar
Q9XAP8	Demethylmenaquinone methyltransferase (EC 2.1.1.163)	A	Cytoplasmic	extrapolation by S.lividans TK24	Intracellular	cytoplasm [GO:0005737]	similar
Q9RIY2	Deoxiribopirymidine photolyase	A	Cytoplasmic	de novo prediction	Intracellular		similar
Q9L2E9	Deoxyguanosinetriphosphate triphosphohydrolase-like protein	A	Cytoplasmic	extrapolation by S.lividans TK24	Intracellular		similar
O54134	Deoxyuridine 5'-triphosphate nucleotidohydrolase (dUTPase) (EC 3.6.1.23) (dUTP pyrophosphatase)	A	Cytoplasmic	extrapolation by S.lividans TK24	Intracellular		similar
Q9S2K7	Dephospho-CoA kinase (EC 2.7.1.24) (Dephosphocoenzyme A kinase)	A	Cytoplasmic	extrapolation by S.lividans TK24	Intracellular	cytoplasm [GO:0005737]	similar
O69809	D-hydantoinase (EC 3.5.2.-)	A	Cytoplasmic	extrapolation by S.lividans TK24	Intracellular	cytoplasm [GO:0005737]	similar
Q9RIU8	Diacylglycerol O-acyltransferase (EC 2.3.1.20)	A	Cytoplasmic	extrapolation by S.lividans TK24	Intracellular	cell wall [GO:0005618]; plasma membrane [GO:0005886]	similar
Q9ADB5	Diaminopimelate decarboxylase (DAP decarboxylase) (DAPDC) (EC 4.1.1.20)	A	Cytoplasmic	extrapolation by S.lividans TK24	Intracellular		similar
Q9ZBH5	Diaminopimelate decarboxylase (DAP decarboxylase) (DAPDC) (EC 4.1.1.20)	A	Cytoplasmic	extrapolation by S.lividans TK24	Intracellular		similar
O69969	Diaminopimelate epimerase (DAP epimerase) (EC 5.1.1.7) (PLP-independent amino acid racemase)	A	Cytoplasmic	extrapolation by S.lividans TK24	Intracellular	cytosol [GO:0005829]	similar
Q9FC63	Dihydrolipoamide acetyltransferase component of pyruvate dehydrogenase complex (EC 2.3.1.-)	A	Cytoplasmic	de novo prediction	Intracellular		similar
Q9K3H2	Dihydrolipoamide acetyltransferase component of pyruvate dehydrogenase complex (EC 2.3.1.-)	A	Cytoplasmic	extrapolation by S.lividans TK24	Intracellular		similar
Q9XA62	Dihydrolipoamide acetyltransferase component of pyruvate dehydrogenase complex (EC 2.3.1.-)	A	Cytoplasmic	extrapolation by S.lividans TK24	Intracellular		similar
Q9XA49	Dihydrolipoamide acetyltransferase component of pyruvate dehydrogenase complex (EC 2.3.1.-)	A	Cytoplasmic	extrapolation by S.lividans TK24	Intracellular		similar
Q9X8I0	Dihydroneopterin aldolase (DHNA) (EC 4.1.2.25) (7,8-dihydroneopterin aldolase)	A	Cytoplasmic	extrapolation by S.lividans TK24	Intracellular		similar
Q9KXR3	Dihydroorotase (DHOase) (EC 3.5.2.3)	A	Cytoplasmic	extrapolation by S.lividans TK24	Intracellular	cytoplasm [GO:0005737]	similar
Q9X8H8	Dihydropteroate synthase (DHPS) (EC 2.5.1.15) (Dihydropteroate pyrophosphorylase)	A	Cytoplasmic	extrapolation by S.lividans TK24	Intracellular	cytosol [GO:0005829]	similar
Q9FBL7	Dihydropteroate synthase (DHPS) (EC 2.5.1.15) (Dihydropteroate pyrophosphorylase)	A	Cytoplasmic	extrapolation by S.lividans TK24	Intracellular	cytosol [GO:0005829]	similar
Q9FCG5	D-inositol 3-phosphate glycosyltransferase (EC 2.4.1.250) (N-acetylglucosamine-inositol-phosphate N-acetylglucosaminyltransferase) (GlcNAc-Ins-P N-acetylglucosaminyltransferase)	A	Cytoplasmic	extrapolation by S.lividans TK24	Intracellular		similar
Q9S2H9	dITP/XTP pyrophosphatase (EC 3.6.1.66) (Non-canonical purine NTP pyrophosphatase) (Non-standard purine NTP pyrophosphatase) (Nucleoside-triphosphate diphosphatase) (Nucleoside-triphosphate pyrophosphatase) (NTPase)	A	Cytoplasmic	extrapolation by S.lividans TK24	Intracellular	cytosol [GO:0005829]	similar
Q7AKJ7	DmdR1 protein (Iron repressor)	A	Cytoplasmic	extrapolation by S.lividans TK24	Intracellular		similar
Q99QQ6	DmdR2 protein (Iron dependent repressor)	A	Cytoplasmic	extrapolation by S.lividans TK24	Intracellular		similar
P35885	DNA gyrase subunit A (EC 5.99.1.3)	A	Cytoplasmic	extrapolation by S.lividans TK24	Intracellular	chromosome [GO:0005694]; cytoplasm [GO:0005737]	similar
Q9FCK0	DNA helicase (EC 3.6.4.12)	A	Cytoplasmic	extrapolation by S.lividans TK24	Intracellular	intracellular [GO:0005622]	similar
Q9L1U3	DNA helicase (EC 3.6.4.12)	A	Cytoplasmic	extrapolation by S.lividans TK24	Intracellular		similar
Q9FCH4	DNA helicase (EC 3.6.4.12)	A	Cytoplasmic	extrapolation by S.lividans TK24	Intracellular		similar
Q9KXS5	DNA helicase (EC 3.6.4.12)	A	Cytoplasmic	extrapolation by S.lividans TK24	Intracellular		similar
Q9L1K5	DNA helicase (EC 3.6.4.12)	A	Cytoplasmic	extrapolation by S.lividans TK24	Intracellular		similar
Q9X8L6	DNA integrity scanning protein DisA (Cyclic di-AMP synthase) (c-di-AMP synthase) (Diadenylate cyclase) (EC 2.7.7.85)	A	Cytoplasmic	extrapolation by S.lividans TK24	Intracellular		similar
Q9Z585	DNA ligase 1 (EC 6.5.1.2) (Polydeoxyribonucleotide synthase [NAD(+)] 1)	A	Cytoplasmic	extrapolation by S.lividans TK24	Intracellular	cytosol [GO:0005829]	similar
Q93IZ8	DNA ligase 2 (EC 6.5.1.2) (Polydeoxyribonucleotide synthase [NAD(+)] 2)	A	Cytoplasmic	extrapolation by S.lividans TK24	Intracellular	cytosol [GO:0005829]	similar
Q9S2K0	DNA polymerase I (EC 2.7.7.7)	A	Cytoplasmic	extrapolation by S.lividans TK24	Intracellular	cytoplasm [GO:0005737]	similar
Q9Z618	DNA polymerase III subunit alpha (EC 2.7.7.7)	A	Cytoplasmic	extrapolation by S.lividans TK24	Intracellular	cytoplasm [GO:0005737]	similar
Q9AD31	DNA polymerase III subunit beta (EC 2.7.7.7)	A	Cytoplasmic	de novo prediction		cytoplasm [GO:0005737]; DNA polymerase III complex [GO:0009360]	not included in LocateP
Q9RKL5	DNA polymerase III subunit gamma/tau (EC 2.7.7.7)	A	Cytoplasmic	extrapolation by S.lividans TK24	Intracellular	DNA polymerase III complex [GO:0009360]	similar
Q9AK82	DNA polymerase IV (Pol IV) (EC 2.7.7.7)	A	Cytoplasmic	extrapolation by S.lividans TK24	Intracellular	cytoplasm [GO:0005737]	similar
Q9S1N4	DNA primase (EC 2.7.7.-)	A	Cytoplasmic	extrapolation by S.lividans TK24	Intracellular	primosome complex [GO:1990077]	similar
Q9S220	DNA repair protein RecN (Recombination protein N)	A	Cytoplasmic	extrapolation by S.lividans TK24	Intracellular		similar
Q9L2H3	DNA repair protein RecO (Recombination protein O)	A	Cytoplasmic	extrapolation by S.lividans TK24	Intracellular		similar
P36176	DNA replication and repair protein RecF	A	Cytoplasmic	extrapolation by S.lividans TK24	Intracellular	cytoplasm [GO:0005737]	similar
O69998	DNA topoisomerase (ATP-hydrolyzing) (EC 5.99.1.3)	A	Cytoplasmic	extrapolation by S.lividans TK24	Intracellular	nucleoid [GO:0009295]	similar
Q9X909	DNA topoisomerase 1 (EC 5.99.1.2) (DNA topoisomerase I) (Omega-protein) (Relaxing enzyme) (Swivelase) (Untwisting enzyme)	A	Cytoplasmic	extrapolation by S.lividans TK24	Intracellular		similar
Q9FBL5	DNA-3-methyladenine glycosylase I	A	Cytoplasmic	extrapolation by S.lividans TK24	Intracellular		similar
Q9RJR8	DNA-binding protein	A	Cytoplasmic	extrapolation by S.lividans TK24	Intracellular		similar
Q9ACS8	DNA-directed DNA polymerase (EC 2.7.7.7)	A	Cytoplasmic	de novo prediction		cytoplasm [GO:0005737]	not included in LocateP
Q9S291	DNA-directed DNA polymerase (EC 2.7.7.7)	A	Cytoplasmic	extrapolation by S.lividans TK24	Intracellular	cytoplasm [GO:0005737]	similar
Q8CJT1	DNA-directed RNA polymerase subunit beta' (RNAP subunit beta') (EC 2.7.7.6) (RNA polymerase subunit beta') (Transcriptase subunit beta')	A	Cytoplasmic	extrapolation by S.lividans TK24	Intracellular	DNA-directed RNA polymerase complex [GO:0000428]	similar
Q9KXS1	DNA-directed RNA polymerase subunit omega (RNAP omega subunit) (EC 2.7.7.6) (RNA polymerase omega subunit) (Transcriptase subunit omega)	A	Cytoplasmic	extrapolation by S.lividans TK24	Intracellular		similar
Q9S1N5	DnaG gene and flanking genes (Putative reductase)	A	Cytoplasmic	extrapolation by S.lividans TK24	Intracellular		similar
Q9R408	DpsA (Putative DNA-binding protein)	A	Cytoplasmic	extrapolation by S.lividans TK24	Intracellular	cell [GO:0005623]	similar
Q9RDH8	D-ribose pyranase (EC 5.4.99.62)	A	Cytoplasmic	extrapolation by S.lividans TK24	Intracellular	cytoplasm [GO:0005737]	similar
Q9RJE3	dTDP-glucose 4,6-dehydratase (EC 4.2.1.46)	A	Cytoplasmic	extrapolation by S.lividans TK24	Intracellular		similar
Q8CJV5	E1-alpha branched-chain alpha keto acid dehydrogenase	A	Cytoplasmic	extrapolation by S.lividans TK24	Intracellular		similar
Q7AKG9	ECF RNA polymerase sigma factor SigR (ECF sigma factor SigR) (Alternative RNA polymerase sigma factor SigR) (RNA polymerase sigma-R factor) (Sigma-R factor)	A	Cytoplasmic	extrapolation by S.lividans TK24	Intracellular		similar
Q9L0I8	ECF sigma factor	A	Cytoplasmic	extrapolation by S.lividans TK24	Intracellular		similar
Q93RV9	Ectoine dioxygenase (EC 1.14.11.55) (Ectoine hydroxylase)	A	Cytoplasmic	extrapolation by S.lividans TK24	Intracellular		similar
Q9KXQ9	Elongation factor P (EF-P)	A	Cytoplasmic	extrapolation by S.lividans TK24	Intracellular	cytoplasm [GO:0005737]	similar
O31213	Elongation factor Ts (EF-Ts)	A	Cytoplasmic	extrapolation by S.lividans TK24	Intracellular	cytoplasm [GO:0005737]	similar
Q9EWY3	Endolytic murein transglycosylase (EC 4.2.2.-) (Peptidoglycan polymerization terminase)	A	Cytoplasmic	extrapolation by S.lividans TK24	Intracellular	integral component of plasma membrane [GO:0005887]	similar
Q9XA44	Endonuclease III (EC 4.2.99.18) (DNA-(apurinic or apyrimidinic site) lyase)	A	Cytoplasmic	extrapolation by S.lividans TK24	Intracellular		similar
Q9K4C3	Endonuclease NucS (EC 3.1.-.-)	A	Cytoplasmic	extrapolation by S.lividans TK24	Intracellular	cytoplasm [GO:0005737]	similar
Q9X7N2	Endonuclease V (EC 3.1.21.7) (Deoxyinosine 3'endonuclease) (Deoxyribonuclease V) (DNase V)	A	Cytoplasmic	extrapolation by S.lividans TK24	Intracellular	cytoplasm [GO:0005737]	similar
Q9L2L4	Endoribonuclease YbeY (EC 3.1.-.-)	A	Cytoplasmic	extrapolation by S.lividans TK24	Intracellular	cytoplasm [GO:0005737]	similar
Q9F2Q3	Enolase 1 (EC 4.2.1.11) (2-phospho-D-glycerate hydro-lyase 1) (2-phosphoglycerate dehydratase 1)	A	Cytoplasmic	extrapolation by S.lividans TK24	Intracellular	cell surface [GO:0009986]; extracellular region [GO:0005576]; phosphopyruvate hydratase complex [GO:0000015]	similar
Q9F3P9	Enolase 2 (EC 4.2.1.11) (2-phospho-D-glycerate hydro-lyase 2) (2-phosphoglycerate dehydratase 2)	A	Cytoplasmic	extrapolation by S.lividans TK24	Intracellular	cell surface [GO:0009986]; extracellular region [GO:0005576]; phosphopyruvate hydratase complex [GO:0000015]	similar
Q9K498	Epi-isozizaene 5-monooxygenase/(E)-beta-farnesene synthase (EC 1.14.13.106) (EC 4.2.3.47) (Cytochrome P450 170A1) (CYP170A1)	A	Cytoplasmic	extrapolation by S.lividans TK24	Intracellular	cytosol [GO:0005829]	similar
Q9K499	Epi-isozizaene synthase (EIZS) (EC 4.2.3.37) (Sesquiterpene cyclase) (Sesquiterpene synthase)	A	Cytoplasmic	extrapolation by S.lividans TK24	Intracellular		similar
O86644	ESAT-6-like protein	A	Cytoplasmic	de novo prediction	Intracellular		similar
Q7AKM5	Eukaryotic-type protein kinase	A	Cytoplasmic	extrapolation by S.lividans TK24	Intracellular		similar
Q7AKJ1	Excisionase	A	Cytoplasmic	de novo prediction	Intracellular		similar
Q9FBM3	Exodeoxyribonuclease 7 large subunit (EC 3.1.11.6) (Exodeoxyribonuclease VII large subunit) (Exonuclease VII large subunit)	A	Cytoplasmic	extrapolation by S.lividans TK24	Intracellular	cytoplasm [GO:0005737]; exodeoxyribonuclease VII complex [GO:0009318]	similar
Q9FBM4	Exodeoxyribonuclease 7 small subunit (EC 3.1.11.6) (Exodeoxyribonuclease VII small subunit) (Exonuclease VII small subunit)	A	Cytoplasmic	extrapolation by S.lividans TK24	Intracellular	cytoplasm [GO:0005737]; exodeoxyribonuclease VII complex [GO:0009318]	similar
Q9L1I4	Exopolysaccharide phosphotransferase SCO2592 (EC 2.7.-.-) (Stealth protein SCO2592)	A	Cytoplasmic	extrapolation by S.lividans TK24	Intracellular		similar
Q9L1I2	Exopolysaccharide phosphotransferase SCO2594 (EC 2.7.-.-) (Stealth protein SCO2594)	A	Cytoplasmic	extrapolation by S.lividans TK24	Intracellular		similar
O69851	Exopolysaccharide phosphotransferase SCO6021 (EC 2.7.-.-) (Stealth protein SCO6021)	A	Cytoplasmic	extrapolation by S.lividans TK24	Intracellular		similar
O69852	Exopolysaccharide phosphotransferase SCO6022 (EC 2.7.-.-) (Stealth protein SCO6022)	A	Cytoplasmic	extrapolation by S.lividans TK24	Intracellular		similar
O69853	Exopolysaccharide phosphotransferase SCO6023 (EC 2.7.-.-) (Stealth protein SCO6023)	A	Cytoplasmic	extrapolation by S.lividans TK24	Intracellular		similar
Q9KIL8	F58a	A	Cytoplasmic	extrapolation by S.lividans TK24	Intracellular		similar
Q9L1A6	FAD:protein FMN transferase (EC 2.7.1.180)	A	Cytoplasmic	extrapolation by S.lividans TK24	Intracellular		similar
O50531	FAD-dependent oxidoreductase	A	Cytoplasmic	extrapolation by S.lividans TK24	Intracellular	membrane [GO:0016020]	similar
Q7BR72	Fe regulatory protein (Ferric uptake regulator homolog)	A	Cytoplasmic	extrapolation by S.lividans TK24	Intracellular	protein-DNA complex [GO:0032993]	similar
Q9EX40	Fe uptake system permease	A	Cytoplasmic	de novo prediction	Intracellular		similar
Q9F335	Ferredoxin	A	Cytoplasmic	extrapolation by S.lividans TK24	Intracellular		similar
Q9FC76	Ferredoxin	A	Cytoplasmic	extrapolation by S.lividans TK24	Intracellular		similar
Q9KYP1	Flavin prenyltransferase UbiX (EC 2.5.1.129)	A	Cytoplasmic	extrapolation by S.lividans TK24	Intracellular		similar
O86840	Flavin-dependent thymidylate synthase (FDTS) (EC 2.1.1.148) (FAD-dependent thymidylate synthase) (Thymidylate synthase ThyX) (TS) (TSase)	A	Cytoplasmic	extrapolation by S.lividans TK24	Intracellular		similar
Q9KZ38	Flavohemoprotein	A	Cytoplasmic	extrapolation by S.lividans TK24	Intracellular	intracellular [GO:0005622]	similar
Q9L131	Flavohemoprotein	A	Cytoplasmic	extrapolation by S.lividans TK24	Intracellular	intracellular [GO:0005622]	similar
Q9S1U6	FMN-dependent NADH-azoreductase (EC 1.7.-.-) (Azo-dye reductase) (FMN-dependent NADH-azo compound oxidoreductase)	A	Cytoplasmic	de novo prediction	Intracellular		similar
Q9KZZ7	FO synthase (EC 2.5.1.77) (7,8-didemethyl-8-hydroxy-5-deazariboflavin synthase)	A	Cytoplasmic	extrapolation by S.lividans TK24	Intracellular		similar
Q9L1G4	Folylpolyglutamate synthase	A	Cytoplasmic	extrapolation by S.lividans TK24	Intracellular	cytoplasm [GO:0005737]	similar
Q9ZBQ6	Formamidopyrimidine-DNA glycosylase (Fapy-DNA glycosylase) (EC 3.2.2.23) (DNA-(apurinic or apyrimidinic site) lyase MutM) (AP lyase MutM) (EC 4.2.99.18)	A	Cytoplasmic	extrapolation by S.lividans TK24	Intracellular		similar
Q8CJT8	Formyltetrahydrofolate deformylase (EC 3.5.1.10) (Formyl-FH(4) hydrolase)	A	Cytoplasmic	extrapolation by S.lividans TK24	Intracellular		similar
Q9FBN2	Fructose-1,6-bisphosphatase	A	Cytoplasmic	extrapolation by S.lividans TK24	Intracellular	cytosol [GO:0005829]	similar
Q8CJV2	FtsK/spoIIIE family protein	A	Cytoplasmic	de novo prediction	Intracellular		similar
Q9FBN4	Fumarate hydratase class I (EC 4.2.1.2)	A	Cytoplasmic	extrapolation by S.lividans TK24	Intracellular		similar
Q9KXN0	Futalosine hydrolase (FL hydrolase) (EC 3.2.2.26) (Futalosine nucleosidase) (Menaquinone biosynthetic enzyme MqnB)	A	Cytoplasmic	extrapolation by S.lividans TK24	Intracellular		similar
Q9K3I5	G/U mismatch-specific DNA glycosylase	A	Cytoplasmic	extrapolation by S.lividans TK24	Intracellular		similar
Q9K3S8	Galactokinase (EC 2.7.1.6) (Galactose kinase)	A	Cytoplasmic	extrapolation by S.lividans TK24	Intracellular	cytoplasm [GO:0005737]	similar
Q9K3S6	Galactose-1-phosphate uridylyltransferase (EC 2.7.7.12)	A	Cytoplasmic	extrapolation by S.lividans TK24	Intracellular		similar
Q7AKF1	Gamma-butyrolactone binding protein	A	Cytoplasmic	extrapolation by S.lividans TK24	Intracellular		similar
Q9RCZ9	Gamma-glutamyl-hercynylcysteine sulfoxide hydrolase (EC 3.5.1.118) (Gamma-glutamyl hercynylcysteine S-oxide hydrolase)	A	Cytoplasmic	extrapolation by S.lividans TK24	Intracellular	cytoplasm [GO:0005737]; glutathione hydrolase complex [GO:0061672]	similar
Q9F1Y5	Geranyl diphosphate 2-C-methyltransferase (GPP methyltransferase) (EC 2.1.1.255)	A	Cytoplasmic	extrapolation by S.lividans TK24	Intracellular	cytoplasm [GO:0005737]	similar
Q9X839	Germacradienol/geosmin synthase [Includes: Germacradienol/germacrene D synthase (EC 4.2.3.22) (EC 4.2.3.75) (Sesquiterpene cyclase) (Sesquiterpene synthase); Geosmin synthase (EC 4.1.99.16)]	A	Cytoplasmic	extrapolation by S.lividans TK24	Intracellular		similar
P0A4E1	Glucokinase (EC 2.7.1.2) (Glucose kinase)	A	Cytoplasmic	extrapolation by S.lividans TK24	Intracellular	cytoplasm [GO:0005737]	similar
Q9AD88	Gluconokinase (EC 2.7.1.12)	A	Cytoplasmic	extrapolation by S.lividans TK24	Intracellular		similar
P72394	Glucose-1-phosphate adenylyltransferase (EC 2.7.7.27) (ADP-glucose pyrophosphorylase) (ADPGlc PPase) (ADP-glucose synthase)	A	Cytoplasmic	extrapolation by S.lividans TK24	Intracellular		similar
Q9XAB9	Glucose-6-phosphate 1-dehydrogenase (G6PD) (EC 1.1.1.49)	A	Cytoplasmic	extrapolation by S.lividans TK24	Intracellular		similar
O88017	Glucose-6-phosphate 1-dehydrogenase (G6PD) (EC 1.1.1.49)	A	Cytoplasmic	extrapolation by S.lividans TK24	Intracellular		similar
O88015	Glucose-6-phosphate isomerase 1 (GPI 1) (EC 5.3.1.9) (Phosphoglucose isomerase 1) (PGI 1) (Phosphohexose isomerase 1) (PHI 1)	A	Cytoplasmic	extrapolation by S.lividans TK24	Intracellular	cytoplasm [GO:0005737]	similar
Q9Z523	Glucose-6-phosphate isomerase 2 (GPI 2) (EC 5.3.1.9) (Phosphoglucose isomerase 2) (PGI 2) (Phosphohexose isomerase 2) (PHI 2)	A	Cytoplasmic	extrapolation by S.lividans TK24	Intracellular	cytoplasm [GO:0005737]	similar
Q9RDJ9	Glutamate 5-kinase (EC 2.7.2.11) (Gamma-glutamyl kinase) (GK)	A	Cytoplasmic	extrapolation by S.lividans TK24	Intracellular	cytosol [GO:0005829]	similar
Q9L0F9	Glutamate dehydrogenase	A	Cytoplasmic	extrapolation by S.lividans TK24	Intracellular	cytosol [GO:0005829]	similar
Q9EX22	Glutamate racemase (EC 5.1.1.3)	A	Cytoplasmic	extrapolation by S.lividans TK24	Intracellular		similar
O50495	Glutamate uptake system ATP-binding protein	A	Cytoplasmic	extrapolation by S.lividans TK24	Intracellular	ATP-binding cassette (ABC) transporter complex [GO:0043190]	similar
Q9RD01	Glutamate--cysteine ligase EgtA (EC 6.3.2.2) (Gamma-glutamylcysteine synthase) (GCS) (Gamma-ECS)	A	Cytoplasmic	extrapolation by S.lividans TK24	Intracellular		similar
O86528	Glutamate--tRNA ligase (EC 6.1.1.17) (Glutamyl-tRNA synthetase) (GluRS)	A	Cytoplasmic	extrapolation by S.lividans TK24	Intracellular	cytoplasm [GO:0005737]	similar
P57755	Glutaminase (EC 3.5.1.2)	A	Cytoplasmic	extrapolation by S.lividans TK24	Intracellular		similar
Q7AKP2	Glutamine synthetase (EC 6.3.1.2)	A	Cytoplasmic	extrapolation by S.lividans TK24	Intracellular		similar
P15106	Glutamine synthetase (GS) (EC 6.3.1.2) (Glutamate--ammonia ligase) (Glutamine synthetase I beta) (GSI beta)	A	Cytoplasmic	extrapolation by S.lividans TK24	Intracellular	cytoplasm [GO:0005737]	similar
Q9ADI8	Glutamine-dependent NAD(+) synthetase (EC 6.3.5.1) (NAD(+) synthase [glutamine-hydrolyzing])	A	Cytoplasmic	extrapolation by S.lividans TK24	Intracellular	cytoplasm [GO:0005737]	similar
Q9Z580	Glutamyl-tRNA(Gln) amidotransferase subunit A (Glu-ADT subunit A) (EC 6.3.5.7)	A	Cytoplasmic	extrapolation by S.lividans TK24	Intracellular	glutamyl-tRNA(Gln) amidotransferase complex [GO:0030956]	similar
Q9Z581	Glutamyl-tRNA(Gln) amidotransferase subunit C (Glu-ADT subunit C) (EC 6.3.5.-)	A	Cytoplasmic	extrapolation by S.lividans TK24	Intracellular		similar
Q9KZY2	Glutathione peroxidase	A	Cytoplasmic	extrapolation by S.lividans TK24	Intracellular		similar
Q9FC43	Glyceraldehyde-3-phosphate dehydrogenase (EC 1.2.1.-)	A	Cytoplasmic	extrapolation by S.lividans TK24	Intracellular		similar
P15360	Glycerol operon regulatory protein	A	Cytoplasmic	extrapolation by S.lividans TK24	Intracellular		similar
Q9ZBS0	Glycerol-3-phosphate dehydrogenase [NAD(P)+] (EC 1.1.1.94) (NAD(P)H-dependent glycerol-3-phosphate dehydrogenase)	A	Cytoplasmic	extrapolation by S.lividans TK24	N-terminally anchored (No CS)	glycerol-3-phosphate dehydrogenase complex [GO:0009331]	different
O86566	Glycine cleavage system H protein	A	Cytoplasmic	extrapolation by S.lividans TK24	Intracellular	glycine cleavage complex [GO:0005960]	similar
Q9L2H9	Glycine--tRNA ligase (EC 6.1.1.14) (Glycyl-tRNA synthetase) (GlyRS)	A	Cytoplasmic	extrapolation by S.lividans TK24	Intracellular	cytoplasm [GO:0005737]	similar
Q9ADI1	Glycogen debranching enzyme	A	Cytoplasmic	extrapolation by S.lividans TK24	Intracellular		similar
Q9RJ47	GTP 3',8-cyclase (EC 4.1.99.22) (Molybdenum cofactor biosynthesis protein A)	A	Cytoplasmic	extrapolation by S.lividans TK24	Intracellular	molybdopterin synthase complex [GO:0019008]	similar
Q9X8I3	GTP cyclohydrolase 1 (EC 3.5.4.16) (GTP cyclohydrolase I) (GTP-CH-I)	A	Cytoplasmic	extrapolation by S.lividans TK24	Intracellular	cytoplasm [GO:0005737]	similar
Q9L012	GTP cyclohydrolase 1 type 2 homolog	A	Cytoplasmic	extrapolation by S.lividans TK24	Intracellular	cytoplasm [GO:0005737]	similar
Q9KYI5	GTP cyclohydrolase-2 (EC 3.5.4.25) (GTP cyclohydrolase II)	A	Cytoplasmic	extrapolation by S.lividans TK24	Intracellular		similar
O88011	GTP cyclohydrolase-2 (EC 3.5.4.25) (GTP cyclohydrolase II)	A	Cytoplasmic	extrapolation by S.lividans TK24	Intracellular		similar
P52560	GTP pyrophosphokinase (EC 2.7.6.5) ((p)ppGpp synthase) (ATP:GTP 3'-pyrophosphotransferase) (ppGpp synthase I)	A	Cytoplasmic	extrapolation by S.lividans TK24	Intracellular	cell wall [GO:0005618]; plasma membrane [GO:0005886]	similar
P95722	GTPase Obg (EC 3.6.5.-) (GTP-binding protein Obg)	A	Cytoplasmic	extrapolation by S.lividans TK24	Intracellular	cytoplasm [GO:0005737]; plasma membrane [GO:0005886]	similar
Q9KXS0	Guanylate kinase (EC 2.7.4.8) (GMP kinase)	A	Cytoplasmic	extrapolation by S.lividans TK24	Intracellular	cytosol [GO:0005829]	similar
Q9RD00	Hercynine oxygenase (EC 1.14.99.50) (Gamma-glutamyl hercynylcysteine S-oxide synthase)	A	Cytoplasmic	extrapolation by S.lividans TK24	Intracellular		similar
Q9EWW1	Histidine ammonia-lyase (Histidase) (EC 4.3.1.3)	A	Cytoplasmic	extrapolation by S.lividans TK24	Intracellular	cytoplasm [GO:0005737]	similar
Q8CJS0	Histidine kinase	A	Cytoplasmic	extrapolation by S.lividans TK24	Intracellular		similar
O86808	Histidine kinase (EC 2.7.13.3)	A	Cytoplasmic	extrapolation by S.lividans TK24	Intracellular	integral component of membrane [GO:0016021]; intracellular [GO:0005622]	similar
Q9KY11	Histidine kinase (EC 2.7.13.3)	A	Cytoplasmic	extrapolation by S.lividans TK24	Intracellular	integral component of membrane [GO:0016021]; intracellular [GO:0005622]	similar
Q8CK43	Histidine N-alpha-methyltransferase (EC 2.1.1.44) (Histidine trimethyltransferase)	A	Cytoplasmic	extrapolation by S.lividans TK24	Intracellular		similar
P16245	Histidinol dehydrogenase (HDH) (EC 1.1.1.23)	A	Cytoplasmic	extrapolation by S.lividans TK24	Intracellular	cytosol [GO:0005829]	similar
P16246	Histidinol-phosphate aminotransferase (EC 2.6.1.9) (Imidazole acetol-phosphate transaminase)	A	Cytoplasmic	extrapolation by S.lividans TK24	Intracellular		similar
Q9L290	Holliday junction ATP-dependent DNA helicase RuvA (EC 3.6.4.12)	A	Cytoplasmic	extrapolation by S.lividans TK24	Intracellular	Holliday junction helicase complex [GO:0009379]	similar
Q9L291	Holliday junction ATP-dependent DNA helicase RuvB (EC 3.6.4.12)	A	Cytoplasmic	extrapolation by S.lividans TK24	Intracellular		similar
O86785	Holo-[acyl-carrier-protein] synthase (Holo-ACP synthase) (EC 2.7.8.7) (4'-phosphopantetheinyl transferase AcpS)	A	Cytoplasmic	extrapolation by S.lividans TK24	Intracellular	cytoplasm [GO:0005737]	similar
Q9S2B5	Homogentisate 1,2-dioxygenase (HGDO) (EC 1.13.11.5) (Homogentisate oxygenase) (Homogentisic acid oxidase) (Homogentisicase)	A	Cytoplasmic	extrapolation by S.lividans TK24	Intracellular		similar
Q9RJR6	Homoserine dehydrogenase (EC 1.1.1.3)	A	Cytoplasmic	extrapolation by S.lividans TK24	Intracellular		similar
Q9ADB2	Homoserine kinase (HK) (HSK) (EC 2.7.1.39)	A	Cytoplasmic	extrapolation by S.lividans TK24	Intracellular	cytosol [GO:0005829]	similar
Q9RIV0	Hpothetical protein SCM11.11	A	Cytoplasmic	extrapolation by S.lividans TK24	Intracellular		similar
Q9FBP4	Hydrogen peroxide sensing regulator	A	Cytoplasmic	extrapolation by S.lividans TK24	Intracellular	cytosol [GO:0005829]	similar
Q7AKH0	Hydrogen peroxide sensitive repressor	A	Cytoplasmic	extrapolation by S.lividans TK24	Intracellular		similar
Q9RJ16	Hydrogenobyrinate a,c-diamide synthase (EC 6.3.5.9) (Hydrogenobyrinic acid a,c-diamide synthase)	A	Cytoplasmic	extrapolation by S.lividans TK24	Intracellular		similar
Q7AKI3	Hydroxylacyl-CoA dehydrogenase	A	Cytoplasmic	extrapolation by S.lividans TK24	Intracellular		similar
Q7AKI2	Hydroxylacyl-CoA dehydrogenase	A	Cytoplasmic	extrapolation by S.lividans TK24	Intracellular		similar
Q7AKI1	Hydroxylacyl-CoA dehydrogenase	A	Cytoplasmic	extrapolation by S.lividans TK24	N-terminally anchored (No CS)		different
Q9L075	Hydroxymethylglutaryl-CoA lyase	A	Cytoplasmic	extrapolation by S.lividans TK24	Intracellular		similar
Q9ZBR6	Hydroxymethylpyrimidine/phosphomethylpyrimidine kinase (EC 2.7.1.49) (EC 2.7.4.7) (Hydroxymethylpyrimidine kinase) (HMP kinase) (Hydroxymethylpyrimidine phosphate kinase) (HMP-P kinase) (HMP-phosphate kinase) (HMPP kinase)	A	Cytoplasmic	extrapolation by S.lividans TK24	Intracellular		similar
Q9X9X8	Hypothetical alanine-rich protein	A	Cytoplasmic	extrapolation by S.lividans TK24	Intracellular		similar
Q9F3N4	Hypothetical fusion protein	A	Cytoplasmic	extrapolation by S.lividans TK24	Intracellular		similar
Q9X9X0	Hypothetical hydrophilic protein	A	Cytoplasmic	extrapolation by S.lividans TK24	Intracellular		similar
H9L4C8	Hypothetical plasmid transfer protein, TraB	A	Cytoplasmic	de novo prediction	Secretory(released) (with CS)		different
Q8VWD2	Hypothetical plasmid transfer protein, TraX	A	Cytoplasmic	de novo prediction	Intracellular		similar
Q9RKH3	Hypothetical potein SCE46.16c	A	Cytoplasmic	de novo prediction	Intracellular	cytoplasm [GO:0005737]	similar
Q9X8L8	Hypothetical proline-rich protein	A	Cytoplasmic	de novo prediction	N-terminally anchored (No CS)		different
Q9X8N0	Hypothetical proline-rich protein	A	Cytoplasmic	extrapolation by S.lividans TK24	Intracellular		similar
Q9RK68	Hypothetical regulatory protein	A	Cytoplasmic	extrapolation by S.lividans TK24	Intracellular		similar
Q9L0H1	Hypthetical protein SCD63.18c	A	Cytoplasmic	extrapolation by S.lividans TK24	Intracellular		similar
Q9S2T7	Imidazole glycerol phosphate synthase subunit HisF (EC 4.1.3.-) (IGP synthase cyclase subunit) (IGP synthase subunit HisF) (ImGP synthase subunit HisF) (IGPS subunit HisF)	A	Cytoplasmic	extrapolation by S.lividans TK24	Intracellular	cytoplasm [GO:0005737]	similar
P16249	Imidazole glycerol phosphate synthase subunit HisH (EC 2.4.2.-) (IGP synthase glutamine amidotransferase subunit) (IGP synthase subunit HisH) (ImGP synthase subunit HisH) (IGPS subunit HisH)	A	Cytoplasmic	extrapolation by S.lividans TK24	Intracellular	cytoplasm [GO:0005737]	similar
P16247	Imidazoleglycerol-phosphate dehydratase (IGPD) (EC 4.2.1.19)	A	Cytoplasmic	extrapolation by S.lividans TK24	Intracellular	cytoplasm [GO:0005737]	similar
Q9KZ78	Imidazolonepropionase (EC 3.5.2.7) (Imidazolone-5-propionate hydrolase)	A	Cytoplasmic	extrapolation by S.lividans TK24	Intracellular	cytoplasm [GO:0005737]	similar
O68814	Indole-3-glycerol phosphate synthase 1 (IGPS 1) (EC 4.1.1.48)	A	Cytoplasmic	extrapolation by S.lividans TK24	Intracellular		similar
Q9Z4X0	Indole-3-glycerol phosphate synthase 2 (IGPS 2) (EC 4.1.1.48)	A	Cytoplasmic	extrapolation by S.lividans TK24	Intracellular		similar
Q9X8I9	Inorganic pyrophosphatase (EC 3.6.1.1) (Pyrophosphate phospho-hydrolase) (PPase)	A	Cytoplasmic	extrapolation by S.lividans TK24	Intracellular	cytoplasm [GO:0005737]	similar
Q9X7U5	Inositol 2-dehydrogenase (EC 1.1.1.18) (Myo-inositol 2-dehydrogenase) (MI 2-dehydrogenase)	A	Cytoplasmic	extrapolation by S.lividans TK24	Intracellular		similar
Q8CJQ3	Inositol-1-monophosphatase (EC 3.1.3.25)	A	Cytoplasmic	extrapolation by S.lividans TK24	Intracellular		similar
P19780	Insertion element IS110 uncharacterized 43.6 kDa protein	A	Cytoplasmic	de novo prediction	Intracellular		similar
Q9R2U5	Insertion element IS466S transposase (Transposase)	A	Cytoplasmic	de novo prediction	Intracellular		similar
Q7DJE7	Insertion element transposase (Putative transposase) (Transposase)	A	Cytoplasmic	extrapolation by S.lividans TK24	Intracellular		similar
Q9EX39	Integrase	A	Cytoplasmic	de novo prediction	Intracellular		similar
Q9F2U6	Integrase	A	Cytoplasmic	de novo prediction	Intracellular		similar
Q9FBK6	Iron-sulfur cluster carrier protein	A	Cytoplasmic	extrapolation by S.lividans TK24	Intracellular		similar
O88034	Iron-sulfur oxidoreductase beta subunit	A	Cytoplasmic	extrapolation by S.lividans TK24	Intracellular		similar
Q9KY64	Isobutiryl CoA mutase, small subunit	A	Cytoplasmic	extrapolation by S.lividans TK24	Intracellular		similar
Q7AKG5	Isobutyryl-CoA mutase A	A	Cytoplasmic	extrapolation by S.lividans TK24	Intracellular		similar
Q9KZF3	Isocitrate dehydrogenase	A	Cytoplasmic	extrapolation by S.lividans TK24	Intracellular		similar
Q93J62	Isocitrate lyase (EC 4.1.3.1)	A	Cytoplasmic	de novo prediction	Intracellular		similar
Q9S2X5	Isoleucine--tRNA ligase (EC 6.1.1.5) (Isoleucyl-tRNA synthetase) (IleRS)	A	Cytoplasmic	extrapolation by S.lividans TK24	Intracellular	cytoplasm [GO:0005737]	similar
Q9X7Q6	Isopentenyl-diphosphate Delta-isomerase (IPP isomerase) (EC 5.3.3.2) (IPP:DMAPP isomerase) (Isopentenyl pyrophosphate isomerase)	A	Cytoplasmic	extrapolation by S.lividans TK24	Intracellular	cytoplasm [GO:0005737]	similar
Q9L2H4	Isoprenyl transferase 1 (EC 2.5.1.-)	A	Cytoplasmic	extrapolation by S.lividans TK24	Intracellular	cytosol [GO:0005829]	similar
Q9XA06	Isoprenyl transferase 2 (EC 2.5.1.-)	A	Cytoplasmic	extrapolation by S.lividans TK24	Intracellular		similar
Q7BUY9	Jag (Jag-like)	A	Cytoplasmic	extrapolation by S.lividans TK24	Intracellular		similar
Q9FBT8	Ketol-acid reductoisomerase (NADP(+)) 2 (KARI 2) (EC 1.1.1.86) (Acetohydroxy-acid isomeroreductase 2) (AHIR 2) (Alpha-keto-beta-hydroxylacyl reductoisomerase 2) (Ketol-acid reductoisomerase type 1) (Ketol-acid reductoisomerase type I)	A	Cytoplasmic	extrapolation by S.lividans TK24	Intracellular		similar
Q9X8D2	KorSA, regulatory protein	A	Cytoplasmic	de novo prediction	Intracellular		similar
Q9X8R2	Kynureninase (EC 3.7.1.3) (L-kynurenine hydrolase)	A	Cytoplasmic	extrapolation by S.lividans TK24	Intracellular	cytoplasm [GO:0005737]	similar
Q93RW2	L-2,4-diaminobutyric acid acetyltransferase (DABA acetyltransferase) (EC 2.3.1.178)	A	Cytoplasmic	extrapolation by S.lividans TK24	Intracellular		similar
O88038	Lanthionine-containing peptide SapB (Morphogen SapB) (Rapid aerial mycelium protein S) (Spore-associated protein B)	A	Cytoplasmic	extrapolation by S.lividans TK24	Intracellular		similar
Q9L2C3	Large Ala/Glu-rich protein	A	Cytoplasmic	extrapolation by S.lividans TK24	Intracellular		similar
Q9Z4Z5	L-asparagine oxygenase (EC 1.14.11.39) (L-asparagine 3-hydroxylase)	A	Cytoplasmic	extrapolation by S.lividans TK24	Intracellular		similar
Q9X8N8	L-aspartate oxidase (LASPO) (EC 1.4.3.16) (Quinolinate synthase B)	A	Cytoplasmic	extrapolation by S.lividans TK24	Intracellular	cytoplasm [GO:0005737]	similar
Q93RX5	L-carnitine dehydrogenase (CDH) (L-CDH) (EC 1.1.1.108)	A	Cytoplasmic	extrapolation by S.lividans TK24	Intracellular	cytoplasm [GO:0005737]	similar
Q9ADA4	L-cysteine:1D-myo-inositol 2-amino-2-deoxy-alpha-D-glucopyranoside ligase (L-Cys:GlcN-Ins ligase) (EC 6.3.1.13) (Mycothiol ligase) (MSH ligase)	A	Cytoplasmic	extrapolation by S.lividans TK24	Intracellular	cytosol [GO:0005829]	similar
Q93RW0	L-ectoine synthase (EC 4.2.1.108) (N-acetyldiaminobutyrate dehydratase)	A	Cytoplasmic	extrapolation by S.lividans TK24	Intracellular		similar
Q9RDL5	Leucine--tRNA ligase (EC 6.1.1.4) (Leucyl-tRNA synthetase) (LeuRS)	A	Cytoplasmic	extrapolation by S.lividans TK24	Intracellular	cytosol [GO:0005829]	similar
O69979	LexA repressor (EC 3.4.21.88)	A	Cytoplasmic	extrapolation by S.lividans TK24	Intracellular		similar
Q9S2P2	Lipoyl synthase (EC 2.8.1.8) (Lip-syn) (LS) (Lipoate synthase) (Lipoic acid synthase) (Sulfur insertion protein LipA)	A	Cytoplasmic	extrapolation by S.lividans TK24	Intracellular	cytoplasm [GO:0005737]	similar
Q9EVK2	Lon protease (EC 3.4.21.53) (ATP-dependent protease La)	A	Cytoplasmic	extrapolation by S.lividans TK24	Intracellular	cytoplasm [GO:0005737]	similar
P53433	Low molecular weight protein-tyrosine-phosphatase (PTPase) (EC 3.1.3.48) (Small, acidic phosphotyrosine protein phosphatase) (PY protein phosphatase)	A	Cytoplasmic	extrapolation by S.lividans TK24	Intracellular		similar
Q9L233	L-threonine 3-dehydrogenase (TDH) (EC 1.1.1.103)	A	Cytoplasmic	extrapolation by S.lividans TK24	Intracellular	cytoplasm [GO:0005737]	similar
Q9RKL0	LuxR family two component system response regulator	A	Cytoplasmic	extrapolation by S.lividans TK24	Intracellular	intracellular [GO:0005622]	similar
Q9X895	Lysine--tRNA ligase (EC 6.1.1.6) (Lysyl-tRNA synthetase) (LysRS)	A	Cytoplasmic	extrapolation by S.lividans TK24	Intracellular	cytoplasm [GO:0005737]	similar
Q9ZBG3	Macro domain-containing protein SCO6450	A	Cytoplasmic	extrapolation by S.lividans TK24	Intracellular		similar
Q9EWV6	Maf-like protein SCO4923	A	Cytoplasmic	extrapolation by S.lividans TK24	Intracellular	cytoplasm [GO:0005737]	similar
H9L4C7	Major plasmid transfer protein, TraA	A	Cytoplasmic	de novo prediction	Intracellular		similar
Q93J61	Malate synthase (EC 2.3.3.9)	A	Cytoplasmic	de novo prediction	Intracellular	cytoplasm [GO:0005737]	similar
Q9RKU9	Malate synthase (EC 2.3.3.9)	A	Cytoplasmic	extrapolation by S.lividans TK24	Intracellular	cytoplasm [GO:0005737]	similar
Q7AKN9	Malonyl CoA:acyl carrier protein malonyltransferase	A	Cytoplasmic	extrapolation by S.lividans TK24	Intracellular		similar
Q9ADI5	Malto-oligosyltrehalose trehalohydrolase (MTHase) (EC 3.2.1.141) (4-alpha-D-((1->4)-alpha-D-glucano)trehalose trehalohydrolase) (Maltooligosyl trehalose trehalohydrolase)	A	Cytoplasmic	extrapolation by S.lividans TK24	Intracellular	cytoplasm [GO:0005737]	similar
Q9KZL9	Mannose-6-phosphate isomerase	A	Cytoplasmic	extrapolation by S.lividans TK24	Intracellular	cytosol [GO:0005829]	similar
Q9F2I9	Methionine--tRNA ligase (EC 6.1.1.10) (Methionyl-tRNA synthetase) (MetRS)	A	Cytoplasmic	extrapolation by S.lividans TK24	Intracellular	cytoplasm [GO:0005737]	similar
Q9L0Y6	Methionyl-tRNA formyltransferase (EC 2.1.2.9)	A	Cytoplasmic	extrapolation by S.lividans TK24	Intracellular		similar
Q93JJ2	Methylated-DNA--protein-cysteine methyltransferase (EC 2.1.1.63) (6-O-methylguanine-DNA methyltransferase) (MGMT) (O-6-methylguanine-DNA-alkyltransferase)	A	Cytoplasmic	extrapolation by S.lividans TK24	Intracellular	cytoplasm [GO:0005737]	similar
Q9ZBT7	Methylated-DNA--protein-cysteine methyltransferase (EC 2.1.1.63) (6-O-methylguanine-DNA methyltransferase) (MGMT) (O-6-methylguanine-DNA-alkyltransferase)	A	Cytoplasmic	extrapolation by S.lividans TK24	Intracellular	cytoplasm [GO:0005737]	similar
Q9ZBF1	Methylated-DNA--protein-cysteine methyltransferase (EC 2.1.1.63) (6-O-methylguanine-DNA methyltransferase) (MGMT) (O-6-methylguanine-DNA-alkyltransferase)	A	Cytoplasmic	extrapolation by S.lividans TK24	Intracellular	cytoplasm [GO:0005737]	similar
Q9S2V3	Methylenetetrahydrofolate reductase (EC 1.5.1.20)	A	Cytoplasmic	extrapolation by S.lividans TK24	Intracellular	cytosol [GO:0005829]	similar
Q9L1J1	Methylmalonic acid semialdehyde dehydrogenase	A	Cytoplasmic	extrapolation by S.lividans TK24	Intracellular		similar
Q9EWD8	Methylmalonyl CoA mutase	A	Cytoplasmic	extrapolation by S.lividans TK24	Intracellular		similar
Q9L1V3	Methylmalonyll-CoA mutase	A	Cytoplasmic	de novo prediction	Intracellular		similar
Q9KYW7	Methylthioribose-1-phosphate isomerase (M1Pi) (MTR-1-P isomerase) (EC 5.3.1.23) (S-methyl-5-thioribose-1-phosphate isomerase)	A	Cytoplasmic	extrapolation by S.lividans TK24	Intracellular		similar
Q9F3K8	Methyltransferase	A	Cytoplasmic	extrapolation by S.lividans TK24	Intracellular		similar
Q9X866	Methyltransferase (EC 2.1.1.-)	A	Cytoplasmic	extrapolation by S.lividans TK24	Intracellular		similar
P14707	Mini-circle putative transposase for IS117	A	Cytoplasmic	de novo prediction	Intracellular		similar
P14705	Mini-circle uncharacterized 12.9 kDa protein	A	Cytoplasmic	de novo prediction	Intracellular		similar
P14706	Mini-circle uncharacterized 19.1 kDa protein	A	Cytoplasmic	de novo prediction	Intracellular		similar
Q9FCI7	MoaE-like protein	A	Cytoplasmic	extrapolation by S.lividans TK24	Intracellular	cytosol [GO:0005829]	similar
Q9RKA9	Molybdenum cofactor biosynthesis protein (Putative secreted protein)	A	Cytoplasmic	extrapolation by S.lividans TK24	N-terminally anchored (No CS)		different
Q9XA50	Molybdenum cofactor guanylyltransferase (EC 2.7.7.77)	A	Cytoplasmic	extrapolation by S.lividans TK24	Intracellular	cytoplasm [GO:0005737]	similar
Q9RKA7	Molybdopterin biosynthesis protein	A	Cytoplasmic	extrapolation by S.lividans TK24	Intracellular	cytoplasm [GO:0005737]	similar
O86783	Multifunctional fusion protein [Includes: ADP-dependent (S)-NAD(P)H-hydrate dehydratase (EC 4.2.1.136) (ADP-dependent NAD(P)HX dehydratase); NAD(P)H-hydrate epimerase (EC 5.1.99.6) (NAD(P)HX epimerase)]	A	Cytoplasmic	extrapolation by S.lividans TK24	Intracellular		similar
Q9S2D5	MutT domain containing protein	A	Cytoplasmic	extrapolation by S.lividans TK24	Intracellular		similar
Q9X8D3	MutT-like protein	A	Cytoplasmic	de novo prediction	Intracellular		similar
O86762	MutT-like protein	A	Cytoplasmic	de novo prediction	Intracellular		similar
Q9KZN7	MutT-like protein	A	Cytoplasmic	extrapolation by S.lividans TK24	Intracellular		similar
Q9KZV0	Mycothiol acetyltransferase (MSH acetyltransferase) (EC 2.3.1.189) (Mycothiol synthase)	A	Cytoplasmic	extrapolation by S.lividans TK24	Intracellular	cytoplasm [GO:0005737]	similar
Q9ADK0	Mycothiol S-conjugate amidase (EC 3.5.1.115)	A	Cytoplasmic	extrapolation by S.lividans TK24	Intracellular		similar
Q9KXR0	N utilization substance protein B homolog (Protein NusB)	A	Cytoplasmic	extrapolation by S.lividans TK24	Intracellular		similar
Q9X7M4	N(G),N(G)-dimethylarginine dimethylaminohydrolase (Dimethylargininase) (Dimethylarginine dimethylaminohydrolase) (EC 3.5.3.18)	A	Cytoplasmic	extrapolation by S.lividans TK24	Intracellular		similar
Q93J44	N5-carboxyaminoimidazole ribonucleotide mutase (N5-CAIR mutase) (EC 5.4.99.18) (5-(carboxyamino)imidazole ribonucleotide mutase)	A	Cytoplasmic	extrapolation by S.lividans TK24	Intracellular		similar
Q8CJX8	N5-carboxyaminoimidazole ribonucleotide synthase (N5-CAIR synthase) (EC 6.3.4.18) (5-(carboxyamino)imidazole ribonucleotide synthetase)	A	Cytoplasmic	extrapolation by S.lividans TK24	Intracellular	cytosol [GO:0005829]	similar
P54895	N-acetyl-gamma-glutamyl-phosphate reductase (AGPR) (EC 1.2.1.38) (N-acetyl-glutamate semialdehyde dehydrogenase) (NAGSA dehydrogenase)	A	Cytoplasmic	extrapolation by S.lividans TK24	Intracellular	cytoplasm [GO:0005737]	similar
Q9KXT4	N-acetylmuramic acid 6-phosphate etherase (MurNAc-6-P etherase) (EC 4.2.1.126) (N-acetylmuramic acid 6-phosphate hydrolase) (N-acetylmuramic acid 6-phosphate lyase)	A	Cytoplasmic	extrapolation by S.lividans TK24	Intracellular		similar
Q9RJS6	NAD kinase 1 (EC 2.7.1.23) (ATP-dependent NAD kinase 1)	A	Cytoplasmic	extrapolation by S.lividans TK24	Intracellular	cytoplasm [GO:0005737]	similar
Q9S219	NAD kinase 2 (EC 2.7.1.23) (ATP-dependent NAD kinase 2)	A	Cytoplasmic	extrapolation by S.lividans TK24	Intracellular	cytoplasm [GO:0005737]	similar
Q9KYL7	NAD-dependent dehydratase	A	Cytoplasmic	extrapolation by S.lividans TK24	Intracellular	cytoplasm [GO:0005737]	similar
Q9RL35	NAD-dependent protein deacetylase 1 (EC 3.5.1.-) (Regulatory protein SIR2 homolog 1)	A	Cytoplasmic	extrapolation by S.lividans TK24	Intracellular	cytoplasm [GO:0005737]	similar
Q8CJM9	NAD-dependent protein deacetylase 2 (EC 3.5.1.-) (Regulatory protein SIR2 homolog 2)	A	Cytoplasmic	extrapolation by S.lividans TK24	Intracellular	cytoplasm [GO:0005737]	similar
Q9RIZ4	Nicotinate phosphoribosyltransferase (EC 6.3.4.21)	A	Cytoplasmic	extrapolation by S.lividans TK24	Intracellular		similar
Q9S2G4	Nicotinate phosphoribosyltransferase (EC 6.3.4.21)	A	Cytoplasmic	extrapolation by S.lividans TK24	Intracellular		similar
Q9X8N7	Nicotinate-nucleotide pyrophophorylase	A	Cytoplasmic	extrapolation by S.lividans TK24	Intracellular	cytoplasm [GO:0005737]	similar
Q9L1C8	Nicotinate-nucleotide--dimethylbenzimidazole phosphoribosyltransferase (NN:DBI PRT) (EC 2.4.2.21) (N(1)-alpha-phosphoribosyltransferase)	A	Cytoplasmic	extrapolation by S.lividans TK24	Intracellular		similar
Q9S2R1	Nicotinate-nucleotide--dimethylbenzimidazole phosphoribosyltransferase (NN:DBI PRT) (EC 2.4.2.21) (N(1)-alpha-phosphoribosyltransferase)	A	Cytoplasmic	extrapolation by S.lividans TK24	Intracellular		similar
Q9EWF3	Nitrate reductase alpha chain NarG3	A	Cytoplasmic	de novo prediction	Intracellular	nitrate reductase complex [GO:0009325]	similar
Q9EWF4	Nitrate reductase beta chain NarH3	A	Cytoplasmic	de novo prediction	Intracellular	nitrate reductase complex [GO:0009325]	similar
Q9EWF5	Nitrate reductase delta chain NarJ3	A	Cytoplasmic	de novo prediction	Intracellular		similar
Q9RJG9	Non-heme chloroperoxidase (Chloride peroxidase)	A	Cytoplasmic	extrapolation by S.lividans TK24	Intracellular		similar
Q99QJ9	Non-homologous end joining protein Ku	A	Cytoplasmic	de novo prediction	N-terminally anchored (No CS)		different
Q93IW9	Nuclease SbcCD subunit D	A	Cytoplasmic	extrapolation by S.lividans TK24	Intracellular		similar
Q9Z513	Nucleotide-binding protein SCO1952	A	Cytoplasmic	extrapolation by S.lividans TK24	Intracellular		similar
Q9XAQ8	NuoE, NADH dehydrogenase subunit	A	Cytoplasmic	extrapolation by S.lividans TK24	Intracellular	plasma membrane respiratory chain complex I [GO:0045272]	similar
Q8CK04	Octanoyltransferase (EC 2.3.1.181) (Lipoate-protein ligase B) (Lipoyl/octanoyl transferase) (Octanoyl-[acyl-carrier-protein]-protein N-octanoyltransferase)	A	Cytoplasmic	extrapolation by S.lividans TK24	Intracellular	cytoplasm [GO:0005737]	similar
Q9R3S2	Orf205	A	Cytoplasmic	extrapolation by S.lividans TK24	Intracellular		similar
Q9RJP4	OrfA	A	Cytoplasmic	extrapolation by S.lividans TK24	Intracellular		similar
Q9FC90	Ornithine aminotransferase	A	Cytoplasmic	extrapolation by S.lividans TK24	Intracellular		similar
Q93JF1	Ornithine carbamoyltransferase (OTCase) (EC 2.1.3.3)	A	Cytoplasmic	extrapolation by S.lividans TK24	Intracellular	cytoplasm [GO:0005737]	similar
Q9X8R7	Orotate phosphoribosyltransferase (OPRT) (OPRTase) (EC 2.4.2.10)	A	Cytoplasmic	extrapolation by S.lividans TK24	Intracellular		similar
Q9KXR8	Orotidine 5'-phosphate decarboxylase (EC 4.1.1.23) (OMP decarboxylase) (OMPDCase) (OMPdecase)	A	Cytoplasmic	extrapolation by S.lividans TK24	Intracellular		similar
O54156	Oxidoreductase	A	Cytoplasmic	extrapolation by S.lividans TK24	Intracellular		similar
Q9KYM9	Oxidoreductase	A	Cytoplasmic	extrapolation by S.lividans TK24	Intracellular		similar
Q7AKC8	Oxidoreductase	A	Cytoplasmic	extrapolation by S.lividans TK24	Intracellular		similar
O88036	Oxidoreductase alpha subunit	A	Cytoplasmic	extrapolation by S.lividans TK24	Intracellular		similar
O86779	Pantothenate kinase (EC 2.7.1.33) (Pantothenic acid kinase)	A	Cytoplasmic	extrapolation by S.lividans TK24	Intracellular	cytosol [GO:0005829]	similar
Q9X844	Pantothenate synthetase (PS) (EC 6.3.2.1) (Pantoate--beta-alanine ligase) (Pantoate-activating enzyme)	A	Cytoplasmic	extrapolation by S.lividans TK24	Intracellular	cytosol [GO:0005829]	similar
Q93J13	Partial putative replication initiator protein (Fragment)	A	Cytoplasmic	de novo prediction	Intracellular		similar
Q9RKM4	Peptidase	A	Cytoplasmic	extrapolation by S.lividans TK24	Intracellular		similar
Q93RZ5	Peptidase E (EC 3.4.13.21) (Alpha-aspartyl dipeptidase) (Asp-specific dipeptidase) (Dipeptidase E)	A	Cytoplasmic	extrapolation by S.lividans TK24	Intracellular	cytoplasm [GO:0005737]	similar
Q9K4E4	Peptide chain release factor 1 (RF-1)	A	Cytoplasmic	extrapolation by S.lividans TK24	Intracellular	cytoplasm [GO:0005737]	similar
Q53915	Peptide chain release factor 2 (RF-2)	A	Cytoplasmic	extrapolation by S.lividans TK24	Intracellular	cytoplasm [GO:0005737]	similar
Q9RD27	Peptide deformylase 1 (PDF 1) (EC 3.5.1.88) (Polypeptide deformylase 1)	A	Cytoplasmic	extrapolation by S.lividans TK24	Intracellular		similar
Q9EWF7	Peptide methionine sulfoxide reductase MsrA (Protein-methionine-S-oxide reductase) (EC 1.8.4.11) (Peptide-methionine (S)-S-oxide reductase) (Peptide Met(O) reductase)	A	Cytoplasmic	extrapolation by S.lividans TK24	Intracellular		similar
Q9RJ63	Peptidyl-prolyl cis-trans isomerase (EC 5.2.1.8)	A	Cytoplasmic	extrapolation by S.lividans TK24	Intracellular		similar
Q9XA08	Peptidyl-prolyl cis-trans isomerase (PPIase) (EC 5.2.1.8)	A	Cytoplasmic	extrapolation by S.lividans TK24	Intracellular		similar
O54168	Peptidyl-prolyl cis-trans isomerase (PPIase) (EC 5.2.1.8)	A	Cytoplasmic	extrapolation by S.lividans TK24	Intracellular		similar
Q93J09	Peptidyl-prolyl cis-trans isomerase (PPIase) (EC 5.2.1.8)	A	Cytoplasmic	extrapolation by S.lividans TK24	Intracellular		similar
Q9K3T8	Peptidyl-tRNA hydrolase (PTH) (EC 3.1.1.29)	A	Cytoplasmic	extrapolation by S.lividans TK24	Intracellular	cytoplasm [GO:0005737]	similar
Q93JC7	Phenylacetate-coenzyme A ligase (EC 6.2.1.30) (Phenylacetyl-CoA ligase)	A	Cytoplasmic	extrapolation by S.lividans TK24	Intracellular		similar
Q8CJR5	Phosphate acetyltransferase (EC 2.3.1.8) (Phosphotransacetylase)	A	Cytoplasmic	extrapolation by S.lividans TK24	Intracellular	cytoplasm [GO:0005737]	similar
P21861	Phosphinothricin N-acetyltransferase (PPT N-acetyltransferase) (EC 2.3.1.183) (Phosphinothricin-resistance protein)	A	Cytoplasmic	extrapolation by S.lividans TK24	Intracellular		similar
Q9Z4X1	Phospho-2-dehydro-3-deoxyheptonate aldolase (EC 2.5.1.54)	A	Cytoplasmic	extrapolation by S.lividans TK24	Intracellular		similar
P80574	Phospho-2-dehydro-3-deoxyheptonate aldolase (EC 2.5.1.54) (3-deoxy-D-arabino-heptulosonate 7-phosphate synthase) (DAHP synthase) (Phospho-2-keto-3-deoxyheptonate aldolase)	A	Cytoplasmic	extrapolation by S.lividans TK24	Intracellular		similar
O50515	Phosphocarrier protein HPr (EC 2.7.11.-) (Histidine-containing protein)	A	Cytoplasmic	extrapolation by S.lividans TK24	Intracellular	cytoplasm [GO:0005737]	similar
Q93JL5	Phosphoenolpyruvate carboxykinase [GTP] (PEP carboxykinase) (PEPCK) (EC 4.1.1.32)	A	Cytoplasmic	extrapolation by S.lividans TK24	Intracellular	cytoplasm [GO:0005737]	similar
Q9RJE5	Phosphoesterase (EC 3.1.4.-)	A	Cytoplasmic	extrapolation by S.lividans TK24	Intracellular		similar
Q9L117	Phosphoglucomutase	A	Cytoplasmic	extrapolation by S.lividans TK24	Intracellular	cytosol [GO:0005829]	similar
Q53876	Phosphoglucosamine mutase (EC 5.4.2.10)	A	Cytoplasmic	extrapolation by S.lividans TK24	Intracellular		similar
Q9RDL0	Phosphoglycerate mutase	A	Cytoplasmic	extrapolation by S.lividans TK24	Intracellular		similar
Q9Z5B6	Phosphoheptose isomerase (EC 5.3.1.28) (Sedoheptulose 7-phosphate isomerase)	A	Cytoplasmic	extrapolation by S.lividans TK24	Intracellular	cytoplasm [GO:0005737]	similar
Q9KZL6	Phosphomannomutase	A	Cytoplasmic	extrapolation by S.lividans TK24	Intracellular		similar
Q9X9U0	Phosphomethylpyrimidine synthase (EC 4.1.99.17) (Hydroxymethylpyrimidine phosphate synthase) (HMP-P synthase) (HMP-phosphate synthase) (HMPP synthase) (Thiamine biosynthesis protein ThiC)	A	Cytoplasmic	extrapolation by S.lividans TK24	Intracellular	cytosol [GO:0005829]	similar
Q9ZBR1	Phosphopantetheine adenylyltransferase (EC 2.7.7.3) (Dephospho-CoA pyrophosphorylase) (Pantetheine-phosphate adenylyltransferase) (PPAT)	A	Cytoplasmic	extrapolation by S.lividans TK24	Intracellular	cytoplasm [GO:0005737]	similar
P16250	Phosphoribosyl isomerase A (1-(5-phosphoribosyl)-5-[(5-phosphoribosylamino)methylideneamino] imidazole-4-carboxamide isomerase) (EC 5.3.1.16) (N-(5'-phosphoribosyl)anthranilate isomerase) (PRAI) (EC 5.3.1.24) (Phosphoribosylformimino-5-aminoimidazole carboxamide ribotide isomerase)	A	Cytoplasmic	extrapolation by S.lividans TK24	Intracellular	cytoplasm [GO:0005737]	similar
Q9RKL4	Phosphoribosylamine--glycine ligase (EC 6.3.4.13) (GARS) (Glycinamide ribonucleotide synthetase) (Phosphoribosylglycinamide synthetase)	A	Cytoplasmic	extrapolation by S.lividans TK24	Intracellular		similar
Q9S2U1	Phosphoribosyl-AMP cyclohydrolase (PRA-CH) (EC 3.5.4.19)	A	Cytoplasmic	extrapolation by S.lividans TK24	Intracellular	cytoplasm [GO:0005737]	similar
Q9EWK0	Phosphoribosyl-ATP pyrophosphatase (PRA-PH) (EC 3.6.1.31)	A	Cytoplasmic	extrapolation by S.lividans TK24	Intracellular	cytoplasm [GO:0005737]	similar
Q7AKK2	Phosphoribosylformylglycinamidine cyclo-ligase (EC 6.3.3.1) (AIR synthase) (AIRS) (Phosphoribosyl-aminoimidazole synthetase)	A	Cytoplasmic	extrapolation by S.lividans TK24	Intracellular	cytoplasm [GO:0005737]	similar
Q9RKK5	Phosphoribosylformylglycinamidine synthase subunit PurL (FGAM synthase) (EC 6.3.5.3) (Formylglycinamide ribonucleotide amidotransferase subunit II) (FGAR amidotransferase II) (FGAR-AT II) (Glutamine amidotransferase PurL) (Phosphoribosylformylglycinamidine synthase subunit II)	A	Cytoplasmic	extrapolation by S.lividans TK24	Intracellular	cytoplasm [GO:0005737]	similar
Q9RKK6	Phosphoribosylformylglycinamidine synthase subunit PurQ (FGAM synthase) (EC 6.3.5.3) (Formylglycinamide ribonucleotide amidotransferase subunit I) (FGAR amidotransferase I) (FGAR-AT I) (Glutaminase PurQ) (EC 3.5.1.2) (Phosphoribosylformylglycinamidine synthase subunit I)	A	Cytoplasmic	extrapolation by S.lividans TK24	Intracellular	cytoplasm [GO:0005737]	similar
Q9RKK7	Phosphoribosylformylglycinamidine synthase subunit PurS (FGAM synthase) (EC 6.3.5.3) (Formylglycinamide ribonucleotide amidotransferase subunit III) (FGAR amidotransferase III) (FGAR-AT III) (Phosphoribosylformylglycinamidine synthase subunit III)	A	Cytoplasmic	extrapolation by S.lividans TK24	Intracellular	cytoplasm [GO:0005737]	similar
Q9KY51	Phosphoribosylglycinamide formyltransferase (EC 2.1.2.2) (5'-phosphoribosylglycinamide transformylase) (GAR transformylase) (GART)	A	Cytoplasmic	extrapolation by S.lividans TK24	Intracellular		similar
Q9F2Y1	Phosphoserine aminotransferase (EC 2.6.1.52) (Phosphohydroxythreonine aminotransferase) (PSAT)	A	Cytoplasmic	extrapolation by S.lividans TK24	Intracellular	peroxisome [GO:0005777]	similar
Q9S281	Phosphoserine phosphatase (PSP) (PSPase) (EC 3.1.3.3) (O-phosphoserine phosphohydrolase)	A	Cytoplasmic	extrapolation by S.lividans TK24	Intracellular		similar
Q9KZ64	p-hydroxybenzoate hydroxylase	A	Cytoplasmic	extrapolation by S.lividans TK24	Intracellular		similar
Q9L1V8	Polyketide synthase	A	Cytoplasmic	de novo prediction	Intracellular		similar
O54155	Polyketide synthase	A	Cytoplasmic	extrapolation by S.lividans TK24	Intracellular		similar
O54142	Polyketide synthase RedX	A	Cytoplasmic	extrapolation by S.lividans TK24	Intracellular		similar
P45497	Polyphenol oxidase (EC 1.10.3.-) (Multicopper oxidase SCO2081)	A	Cytoplasmic	extrapolation by S.lividans TK24	Intracellular		similar
Q9ADE8	Polyphosphate glucokinase	A	Cytoplasmic	extrapolation by S.lividans TK24	Intracellular		similar
Q9F3L4	Polyprenyl synthetase	A	Cytoplasmic	extrapolation by S.lividans TK24	Intracellular		similar
Q8CJQ6	Polyribonucleotide nucleotidyltransferase (EC 2.7.7.8) (Polynucleotide phosphorylase) (PNPase)	A	Cytoplasmic	extrapolation by S.lividans TK24	Intracellular	cytoplasm [GO:0005737]	similar
Q9WX16	Porphobilinogen deaminase 1 (PBG 1) (EC 2.5.1.61) (Hydroxymethylbilane synthase 1) (HMBS 1) (Pre-uroporphyrinogen synthase 1)	A	Cytoplasmic	extrapolation by S.lividans TK24	Intracellular	cytoplasm [GO:0005737]	similar
Q9KY00	Porphobilinogen deaminase 2 (PBG 2) (EC 2.5.1.61) (Hydroxymethylbilane synthase 2) (HMBS 2) (Pre-uroporphyrinogen synthase 2)	A	Cytoplasmic	extrapolation by S.lividans TK24	Intracellular	cytoplasm [GO:0005737]	similar
Q9RJW2	Possible 2-hydroxyacid-family dehydrogenase	A	Cytoplasmic	extrapolation by S.lividans TK24	Intracellular	cytosol [GO:0005829]	similar
Q9F320	Possible chromosome condensation protein	A	Cytoplasmic	extrapolation by S.lividans TK24	Intracellular		similar
Q9RJ05	Possible DNA-binding protein	A	Cytoplasmic	extrapolation by S.lividans TK24	Intracellular		similar
Q9XA81	Possible DNA-binding protein	A	Cytoplasmic	extrapolation by S.lividans TK24	Intracellular		similar
Q9X7S1	Possible DNA-binding protein	A	Cytoplasmic	extrapolation by S.lividans TK24	Intracellular		similar
Q9RK85	Possible gluconolactonase	A	Cytoplasmic	extrapolation by S.lividans TK24	Intracellular	extracellular region [GO:0005576]	similar
Q9KXP1	Possible hydrolase	X	Cytoplasmic	extrapolation by S.lividans TK24	Intracellular		different
O50491	Possible monooxygenase	A	Cytoplasmic	extrapolation by S.lividans TK24	Intracellular		similar
O54126	Possible NTP pyrophosphohydrolase	A	Cytoplasmic	extrapolation by S.lividans TK24	Intracellular		similar
Q9S201	Possible oxidoreductase	A	Cytoplasmic	extrapolation by S.lividans TK24	Intracellular	cytoplasm [GO:0005737]	similar
Q9RK83	Possible oxidoreductase	A	Cytoplasmic	extrapolation by S.lividans TK24	Intracellular		similar
O54118	Possible oxidoreductase	A	Cytoplasmic	extrapolation by S.lividans TK24	Intracellular		similar
O54125	Possible oxidoreductase	A	Cytoplasmic	extrapolation by S.lividans TK24	Intracellular		similar
Q9RJW3	Possible racemase	A	Cytoplasmic	extrapolation by S.lividans TK24	Intracellular		similar
Q9RJV2	Possible racemase	A	Cytoplasmic	extrapolation by S.lividans TK24	Intracellular		similar
Q9RIZ7	Possible regulator protein	A	Cytoplasmic	extrapolation by S.lividans TK24	Intracellular		similar
Q9KXY9	Possible regulatory protein	A	Cytoplasmic	extrapolation by S.lividans TK24	Intracellular		similar
Q9RKP5	Possible secreted esterase	A	Cytoplasmic	extrapolation by S.lividans TK24	Intracellular		similar
Q8CK68	Possible sugar-transport protein	A	Cytoplasmic	extrapolation by S.lividans TK24	Intracellular	plasma membrane [GO:0005886]	similar
Q9RJ15	Precorrin-2 C20-methyltransferase (EC 2.1.1.130)	A	Cytoplasmic	extrapolation by S.lividans TK24	Intracellular		similar
Q9FBZ2	Prenyltransferase homolog	A	Cytoplasmic	extrapolation by S.lividans TK24	Intracellular		similar
Q9ZBX0	Prephenate dehydratase	A	Cytoplasmic	extrapolation by S.lividans TK24	Intracellular	cytoplasm [GO:0005737]	similar
Q9F3E6	Probable 2-phosphosulfolactate phosphatase (EC 3.1.3.71)	A	Cytoplasmic	extrapolation by S.lividans TK24	Intracellular		similar
Q9RKB7	Probable 3-oxoacyl-[acyl carrier protein] reductase	A	Cytoplasmic	extrapolation by S.lividans TK24	Intracellular		similar
Q9X9X7	Probable 5-dehydro-4-deoxyglucarate dehydratase 1 (EC 4.2.1.41) (5-keto-4-deoxy-glucarate dehydratase 1) (KDGDH 1)	A	Cytoplasmic	extrapolation by S.lividans TK24	Intracellular		similar
Q9RDE8	Probable 5-dehydro-4-deoxyglucarate dehydratase 2 (EC 4.2.1.41) (5-keto-4-deoxy-glucarate dehydratase 2) (KDGDH 2)	A	Cytoplasmic	extrapolation by S.lividans TK24	Intracellular		similar
Q9RKT3	Probable ABC sugar transport ATP binding protein	A	Cytoplasmic	extrapolation by S.lividans TK24	Intracellular		similar
Q9L2C1	Probable acetoacetyl-coA thiolase	A	Cytoplasmic	extrapolation by S.lividans TK24	Intracellular		similar
Q9X7Y3	Probable acetyl coA acetyltransferase (Thiolase)	A	Cytoplasmic	extrapolation by S.lividans TK24	Intracellular		similar
P46106	Probable actinorhodin operon activatory protein	A	Cytoplasmic	extrapolation by S.lividans TK24	Intracellular	intracellular [GO:0005622]	similar
P23153	Probable acyl carrier protein (ACP) (WhiE ORF V)	A	Cytoplasmic	extrapolation by S.lividans TK24	Intracellular		similar
Q9X7Y2	Probable acyl-CoA dehydrogenase	A	Cytoplasmic	extrapolation by S.lividans TK24	Intracellular		similar
Q9X7Y6	Probable acyl-coA dehydrogenase	A	Cytoplasmic	extrapolation by S.lividans TK24	Intracellular		similar
Q9L124	Probable aldehyde dehydrogenase	A	Cytoplasmic	extrapolation by S.lividans TK24	Intracellular		similar
Q9RJZ6	Probable aldehyde dehydrogenase (EC 1.2.1.3)	A	Cytoplasmic	extrapolation by S.lividans TK24	Intracellular		similar
Q9RKU4	Probable allantoicase (EC 3.5.3.4) (Allantoate amidinohydrolase)	A	Cytoplasmic	extrapolation by S.lividans TK24	Intracellular		similar
Q9K4K3	Probable amino acid decarboxylase	A	Cytoplasmic	extrapolation by S.lividans TK24	Intracellular		similar
Q9X7W4	Probable aminotransferase	A	Cytoplasmic	extrapolation by S.lividans TK24	Intracellular		similar
Q9Z4W8	Probable anthranilate synthase component II	A	Cytoplasmic	extrapolation by S.lividans TK24	Intracellular	anthranilate synthase complex [GO:0005950]	similar
Q9KXZ8	Probable ATP-dependent DNA ligase	A	Cytoplasmic	extrapolation by S.lividans TK24	Intracellular	cytoplasm [GO:0005737]	similar
O86505	Probable branched-chain-amino-acid aminotransferase (BCAT) (EC 2.6.1.42)	A	Cytoplasmic	extrapolation by S.lividans TK24	Intracellular		similar
Q9KZE9	Probable carbohydrate kinase	A	Cytoplasmic	extrapolation by S.lividans TK24	Intracellular		similar
O54116	Probable DEAD-box RNA helicase	A	Cytoplasmic	extrapolation by S.lividans TK24	Intracellular	cytoplasm [GO:0005737]	similar
Q9KYM8	Probable dioxygenase	A	Cytoplasmic	extrapolation by S.lividans TK24	Intracellular	cytoplasm [GO:0005737]	similar
Q9FCB1	Probable DNA ligase (EC 6.5.1.1) (Polydeoxyribonucleotide synthase [ATP])	A	Cytoplasmic	extrapolation by S.lividans TK24	Intracellular	cytoplasm [GO:0005737]	similar
Q9RCU7	Probable ECF-family sigma factor	A	Cytoplasmic	extrapolation by S.lividans TK24	Intracellular		similar
Q9RCU5	Probable ECF-family sigma factor	A	Cytoplasmic	extrapolation by S.lividans TK24	Intracellular		similar
Q9S2N2	Probable endonuclease 4 (EC 3.1.21.2) (Endodeoxyribonuclease IV) (Endonuclease IV)	A	Cytoplasmic	extrapolation by S.lividans TK24	Intracellular		similar
O86820	Probable endonuclease 8 2 (DNA glycosylase/AP lyase Nei 2) (EC 3.2.2.-) (DNA-(apurinic or apyrimidinic site) lyase Nei 2) (EC 4.2.99.18) (Endonuclease VIII 2)	A	Cytoplasmic	extrapolation by S.lividans TK24	Intracellular		similar
Q9X7Y0	Probable fatty acid co-A racemase	A	Cytoplasmic	extrapolation by S.lividans TK24	Intracellular		similar
Q9ZC08	Probable gas vesicle protein GvpJ 1	A	Cytoplasmic	extrapolation by S.lividans TK24	Intracellular	gas vesicle [GO:0031411]; vesicle membrane [GO:0012506]	similar
Q9RJA9	Probable gas vesicle protein GvpJ 2	A	Cytoplasmic	extrapolation by S.lividans TK24	Intracellular	gas vesicle [GO:0031411]; vesicle membrane [GO:0012506]	similar
Q9ZC13	Probable gas vesicle structural protein 1 (GVP)	A	Cytoplasmic	extrapolation by S.lividans TK24	Intracellular	gas vesicle shell [GO:0033172]; vesicle membrane [GO:0012506]	similar
Q9RJB4	Probable gas vesicle structural protein 2 (GVP)	A	Cytoplasmic	extrapolation by S.lividans TK24	Intracellular	gas vesicle shell [GO:0033172]; vesicle membrane [GO:0012506]	similar
Q9RDE9	Probable glucarate dehydratase (GDH) (GlucD) (EC 4.2.1.40)	A	Cytoplasmic	extrapolation by S.lividans TK24	Intracellular		similar
Q9RDS6	Probable glutamine synthetase (EC 6.3.1.2)	A	Cytoplasmic	extrapolation by S.lividans TK24	Intracellular	cytoplasm [GO:0005737]	similar
Q9RJV3	Probable GntR-family regulator (Putative secreted protein)	A	Cytoplasmic	extrapolation by S.lividans TK24	N-terminally anchored (No CS)		different
Q9RKR1	Probable heme oxygenase	A	Cytoplasmic	extrapolation by S.lividans TK24	Intracellular	membrane [GO:0016020]	similar
Q9RJW5	Probable IclR family regulator (Putative secreted protein)	A	Cytoplasmic	extrapolation by S.lividans TK24	Intracellular		similar
Q9L1X6	Probable isobutyryl-CoA mutase, small subunit	A	Cytoplasmic	de novo prediction	Intracellular		similar
Q9XA76	Probable M18 family aminopeptidase 2 (EC 3.4.11.-)	A	Cytoplasmic	extrapolation by S.lividans TK24	Intracellular	cytoplasm [GO:0005737]	similar
Q9RJS8	Probable methyltransferase	A	Cytoplasmic	extrapolation by S.lividans TK24	Intracellular	cytoplasm [GO:0005737]	similar
Q9RDK7	Probable nicotinate-nucleotide adenylyltransferase (EC 2.7.7.18) (Deamido-NAD(+) diphosphorylase) (Deamido-NAD(+) pyrophosphorylase) (Nicotinate mononucleotide adenylyltransferase) (NaMN adenylyltransferase)	A	Cytoplasmic	extrapolation by S.lividans TK24	Intracellular		similar
Q9RD26	Probable oxidoreductase	A	Cytoplasmic	extrapolation by S.lividans TK24	Intracellular	cell [GO:0005623]	similar
Q9RK29	Probable oxidoreductase	A	Cytoplasmic	extrapolation by S.lividans TK24	Intracellular		similar
Q8CK51	Probable phosphoketolase (EC 4.1.2.-)	A	Cytoplasmic	extrapolation by S.lividans TK24	Intracellular		similar
Q9AD11	Probable plasmid partitioning protein, ParB1	A	Cytoplasmic	de novo prediction			not included in LocateP
Q9L0Y4	Probable primosomal protein N' (EC 3.6.4.-) (ATP-dependent helicase PriA)	A	Cytoplasmic	extrapolation by S.lividans TK24	Intracellular	primosome complex [GO:1990077]	similar
Q9S2L4	Probable proline iminopeptidase (PIP) (EC 3.4.11.5) (Prolyl aminopeptidase) (PAP)	A	Cytoplasmic	extrapolation by S.lividans TK24	Intracellular	cytoplasm [GO:0005737]	similar
Q9ZBX9	Probable RNA 2'-phosphotransferase (EC 2.7.1.-)	A	Cytoplasmic	extrapolation by S.lividans TK24	Intracellular		similar
Q9K4K0	Probable RNA polymerase sigma factor	A	Cytoplasmic	extrapolation by S.lividans TK24	Intracellular		similar
Q7AKC7	Probable starvation sensing protein	A	Cytoplasmic	extrapolation by S.lividans TK24	Intracellular		similar
Q9ACY8	Probable transposase	A	Cytoplasmic	de novo prediction	Intracellular		similar
Q9L2B7	Probable two-component system response regulator	A	Cytoplasmic	extrapolation by S.lividans TK24	Intracellular	intracellular [GO:0005622]	similar
Q9ZBU1	Probable xylitol oxidase (EC 1.1.3.41) (Alditol oxidase)	A	Cytoplasmic	extrapolation by S.lividans TK24	Intracellular	membrane [GO:0016020]	similar
Q7AKQ4	Prokaryotic ubiquitin-like protein Pup (Bacterial ubiquitin-like modifier)	A	Cytoplasmic	extrapolation by S.lividans TK24	Intracellular		similar
Q7AKI7	Propionyl-CoA carboxylase complex B subunit	A	Cytoplasmic	extrapolation by S.lividans TK24	Intracellular	acetyl-CoA carboxylase complex [GO:0009317]	similar
Q7AKQ6	Proteasome subunit alpha (EC 3.4.25.1) (20S proteasome alpha subunit) (Proteasome core protein PrcA)	A	Cytoplasmic	extrapolation by S.lividans TK24	Intracellular	cytoplasm [GO:0005737]; proteasome core complex, alpha-subunit complex [GO:0019773]	similar
Q7AKQ5	Proteasome subunit beta (EC 3.4.25.1) (20S proteasome beta subunit) (Proteasome core protein PrcB)	A	Cytoplasmic	extrapolation by S.lividans TK24	Intracellular	cytoplasm [GO:0005737]; proteasome core complex, beta-subunit complex [GO:0019774]	similar
Q9RJ58	Proteasome-associated ATPase (AAA ATPase forming ring-shaped complexes) (ARC) (Proteasomal ATPase)	A	Cytoplasmic	extrapolation by S.lividans TK24	Intracellular	proteasome complex [GO:0000502]	similar
Q7AKE1	Protein kinase-like protein	A	Cytoplasmic	de novo prediction	Intracellular		similar
Q9XAN1	Protocatechuate 3,4-dioxygenase alpha subunit	A	Cytoplasmic	extrapolation by S.lividans TK24	Intracellular		similar
Q9XAN0	Protocatechuate 3,4-dioxygenase beta subunit	A	Cytoplasmic	extrapolation by S.lividans TK24	Intracellular		similar
Q8CJP6	Protoporphyrinogen oxidase (EC 1.3.3.4)	A	Cytoplasmic	extrapolation by S.lividans TK24	Intracellular	cytoplasm [GO:0005737]	similar
Q9S232	Pseudouridine synthase (EC 5.4.99.-)	A	Cytoplasmic	extrapolation by S.lividans TK24	Intracellular	cytosol [GO:0005829]	similar
Q9S2X8	Pseudouridine synthase (EC 5.4.99.-)	A	Cytoplasmic	extrapolation by S.lividans TK24	Intracellular	cytosol [GO:0005829]	similar
Q93JJ0	Pseudouridine-5'-phosphate glycosidase (PsiMP glycosidase) (EC 4.2.1.70)	A	Cytoplasmic	extrapolation by S.lividans TK24	Intracellular		similar
Q9RJ61	Pup--protein ligase (EC 6.3.1.19) (Proteasome accessory factor A) (Pup-conjugating enzyme)	A	Cytoplasmic	extrapolation by S.lividans TK24	Intracellular		similar
Q9EWV2	Purine nucleoside phosphorylase (EC 2.4.2.1) (Inosine-guanosine phosphorylase)	A	Cytoplasmic	extrapolation by S.lividans TK24	Intracellular		similar
Q9KYV7	Purine nucleoside phosphorylase (PNP) (EC 2.4.2.1)	A	Cytoplasmic	extrapolation by S.lividans TK24	Intracellular		similar
Q9Z4Z0	Putaive isomerase	A	Cytoplasmic	extrapolation by S.lividans TK24	Intracellular		similar
Q9ZBH3	Putative (5-formylfuran-3-yl)methyl phosphate synthase (EC 4.2.3.153) (4-(hydroxymethyl)-2-furancarboxaldehyde-phosphate synthase) (4-HFC-P synthase)	A	Cytoplasmic	extrapolation by S.lividans TK24	Intracellular		similar
Q9KYU8	Putative 1-phosphofructokinase	A	Cytoplasmic	extrapolation by S.lividans TK24	Intracellular	cytosol [GO:0005829]	similar
Q7APH7	Putative 2-Alkyl-4-hydroxymethylfuran-3-carboxylic acid-dependent transcriptional regulator (TetR-family), MmfR	A	Cytoplasmic	de novo prediction			not included in LocateP
Q7APH3	Putative 2-Alkyl-4-hydroxymethylfuran-3-carboxylic acid-dependent transcriptional regulator (TetR-family), MmyR	A	Cytoplasmic	de novo prediction			not included in LocateP
Q9RJT2	Putative 2-haloalkanoic acid dehalogenase	A	Cytoplasmic	extrapolation by S.lividans TK24	Intracellular		similar
Q9RJA1	Putative 2-hydroxyacid-family dehydrogenase	A	Cytoplasmic	extrapolation by S.lividans TK24	Intracellular	cytosol [GO:0005829]	similar
Q9KYH6	Putative 2-hydroxyacid-family dehydrogenase	A	Cytoplasmic	extrapolation by S.lividans TK24	Intracellular		similar
Q9RJW4	Putative 2-hydroxyhepta-2,4-diene-1,7-dioate isomerase	A	Cytoplasmic	extrapolation by S.lividans TK24	Intracellular		similar
Q9RDA1	Putative 2-hydroxyhepta-2,4-diene-1,7-dioate isomerase	A	Cytoplasmic	extrapolation by S.lividans TK24	Intracellular		similar
Q9FBR4	Putative 2-oxoglutarate dehydrogenase	A	Cytoplasmic	extrapolation by S.lividans TK24	Intracellular	cytosol [GO:0005829]; oxoglutarate dehydrogenase complex [GO:0045252]	similar
Q9XAN2	Putative 3-carboxy-cis,cis-muconate cycloisomerase	A	Cytoplasmic	extrapolation by S.lividans TK24	Intracellular		similar
Q93J60	Putative 3-hydroxyacyl-CoA dehydrogenase	A	Cytoplasmic	de novo prediction	Intracellular		similar
O88051	Putative 3-hydroxyacyl-CoA dehydrogenase	A	Cytoplasmic	extrapolation by S.lividans TK24	Intracellular		similar
Q9XA30	Putative 3-Hydroxyacyl-CoA dehydrogenase	A	Cytoplasmic	extrapolation by S.lividans TK24	Intracellular		similar
Q9K4C6	Putative 3-hydroxybutyryl-coA dehydrogenase	A	Cytoplasmic	extrapolation by S.lividans TK24	N-terminally anchored (No CS)		different
Q9K409	Putative 3-ketoacyl-CoA thiolase/acetyl-CoA acetyltransferase	A	Cytoplasmic	extrapolation by S.lividans TK24	Intracellular		similar
Q9S208	Putative 3-methyladenine DNA glycosylase (EC 3.2.2.-)	A	Cytoplasmic	extrapolation by S.lividans TK24	Intracellular		similar
Q9K3Y8	Putative 3-oxoacyl-[acyl-carrier protein] reductase	A	Cytoplasmic	extrapolation by S.lividans TK24	Intracellular		similar
Q9L2E2	Putative 3-oxoacyl-[acyl-carrier protein] reductase	A	Cytoplasmic	extrapolation by S.lividans TK24	Intracellular		similar
Q93S07	Putative 3-oxoacyl-[acyl-carrier protein] reductase	A	Cytoplasmic	extrapolation by S.lividans TK24	Intracellular		similar
Q9RKU3	Putative 3-oxoacyl-[acyl-carrier-protein] reductase	A	Cytoplasmic	extrapolation by S.lividans TK24	Intracellular		similar
Q9K3G9	Putative 3-oxoacyl-[acyl-carrier-protein] synthase III	A	Cytoplasmic	extrapolation by S.lividans TK24	Intracellular		similar
Q9XAM7	Putative 3-oxoadipate CoA-transferase subunit A	A	Cytoplasmic	extrapolation by S.lividans TK24	Intracellular		similar
Q9XAM8	Putative 3-oxoadipate CoA-transferase subunit B	A	Cytoplasmic	extrapolation by S.lividans TK24	Intracellular		similar
Q9XAN3	Putative 3-oxoadipate enol-lactone hydrolase/4-carboxymuconolactone decarboxylase	A	Cytoplasmic	extrapolation by S.lividans TK24	Intracellular		similar
Q9Z4X7	Putative 4-hydroxyphenylpyruvic acid dioxygenase	A	Cytoplasmic	extrapolation by S.lividans TK24	Intracellular		similar
O54153	Putative 8-amino-7-oxononanoate synthase	A	Cytoplasmic	extrapolation by S.lividans TK24	Intracellular		similar
Q9L0N2	Putative AAA family ATPase	A	Cytoplasmic	extrapolation by S.lividans TK24	Intracellular		similar
Q93JI4	Putative AbaA-like protein	A	Cytoplasmic	extrapolation by S.lividans TK24	Intracellular		similar
Q9F3E1	Putative AbaA-like protein	A	Cytoplasmic	extrapolation by S.lividans TK24	Secreted via minor pathways (bacteriocin) (no CS)		different
Q9FCF6	Putative AbaA-like regulatory protein	A	Cytoplasmic	extrapolation by S.lividans TK24	Intracellular		similar
Q9L1E5	Putative AbaA-like regulatory protein	A	Cytoplasmic	extrapolation by S.lividans TK24	Intracellular		similar
Q9L218	Putative ABC transport protein ATP-binding component	A	Cytoplasmic	de novo prediction	Intracellular		similar
Q9F2M6	Putative ABC transport system ATP binding protein	A	Cytoplasmic	extrapolation by S.lividans TK24	Intracellular		similar
Q9FC44	Putative ABC transport system ATP-binding protein	A	Cytoplasmic	de novo prediction	Intracellular		similar
Q9K3M8	Putative ABC transport system ATP-binding protein	A	Cytoplasmic	extrapolation by S.lividans TK24	Intracellular		similar
Q9K3U8	Putative ABC transport system ATP-binding protein	A	Cytoplasmic	extrapolation by S.lividans TK24	Intracellular		similar
Q9XAA7	Putative ABC transporter ATP-binding protein	A	Cytoplasmic	extrapolation by S.lividans TK24	Intracellular		similar
Q9L247	Putative ABC transporter ATP-binding protein	A	Cytoplasmic	extrapolation by S.lividans TK24	Intracellular		similar
Q9L0V3	Putative ABC transporter ATP-binding protein	A	Cytoplasmic	extrapolation by S.lividans TK24	Intracellular		similar
Q9XAD4	Putative ABC transporter ATP-binding subunit	A	Cytoplasmic	extrapolation by S.lividans TK24	Intracellular		similar
Q9X8G3	Putative ABC transporter ATP-binding subunit	A	Cytoplasmic	extrapolation by S.lividans TK24	Intracellular		similar
Q9KYY4	Putative ABC-transport protein, ATP-binding component	A	Cytoplasmic	extrapolation by S.lividans TK24	Intracellular		similar
Q9RKH9	Putative ABC-transporter ATP binding protein	A	Cytoplasmic	de novo prediction	Intracellular	ATP-binding cassette (ABC) transporter complex [GO:0043190]	similar
Q9S2B1	Putative ABC-transporter ATP-binding protein	A	Cytoplasmic	extrapolation by S.lividans TK24	Intracellular		similar
Q9WX04	Putative acetoin utilization protein	A	Cytoplasmic	extrapolation by S.lividans TK24	Intracellular		similar
Q9RDF9	Putative acetolactate synthase	A	Cytoplasmic	extrapolation by S.lividans TK24	Intracellular		similar
Q8CJL4	Putative acetolactate synthase	A	Cytoplasmic	extrapolation by S.lividans TK24	Intracellular		similar
Q9RKE5	Putative acetyl transferase	A	Cytoplasmic	de novo prediction	Intracellular		similar
Q9K3W3	Putative acetyl/propionyl CoA carboxylase, alpha subunit	A	Cytoplasmic	extrapolation by S.lividans TK24	Intracellular		similar
Q9K3W4	Putative acetyl/propionyl CoA carboxylase, beta subunit	A	Cytoplasmic	extrapolation by S.lividans TK24	Intracellular		similar
Q9L168	Putative acetyltranferase	A	Cytoplasmic	extrapolation by S.lividans TK24	Intracellular		similar
Q9FCB7	Putative acetyltransferase	A	Cytoplasmic	extrapolation by S.lividans TK24	Intracellular	cytoplasm [GO:0005737]	similar
Q9K3S9	Putative acetyltransferase	A	Cytoplasmic	extrapolation by S.lividans TK24	Intracellular	cytoplasm [GO:0005737]	similar
Q9L031	Putative acetyltransferase	A	Cytoplasmic	extrapolation by S.lividans TK24	Intracellular	cytoplasm [GO:0005737]	similar
Q9RKA1	Putative acetyltransferase	A	Cytoplasmic	extrapolation by S.lividans TK24	Intracellular	cytosol [GO:0005829]	similar
Q8CJK1	Putative acetyltransferase	A	Cytoplasmic	extrapolation by S.lividans TK24	Intracellular	cytosol [GO:0005829]	similar
Q9S297	Putative acetyltransferase	A	Cytoplasmic	extrapolation by S.lividans TK24	Intracellular	protein acetyltransferase complex [GO:0031248]	similar
Q9S2P7	Putative acetyltransferase	A	Cytoplasmic	extrapolation by S.lividans TK24	Intracellular	protein acetyltransferase complex [GO:0031248]	similar
Q9L2F7	Putative acetyltransferase	A	Cytoplasmic	extrapolation by S.lividans TK24	Intracellular	protein acetyltransferase complex [GO:0031248]	similar
Q9L043	Putative acetyltransferase	A	Cytoplasmic	extrapolation by S.lividans TK24	Intracellular	protein acetyltransferase complex [GO:0031248]	similar
Q9K495	Putative acetyltransferase	A	Cytoplasmic	extrapolation by S.lividans TK24	Intracellular	protein acetyltransferase complex [GO:0031248]	similar
Q8R5N4	Putative acetyltransferase	A	Cytoplasmic	de novo prediction	Intracellular		similar
Q9RL23	Putative acetyltransferase	A	Cytoplasmic	extrapolation by S.lividans TK24	Intracellular		similar
Q9RD52	Putative acetyltransferase	A	Cytoplasmic	extrapolation by S.lividans TK24	Intracellular		similar
Q9RCV6	Putative acetyltransferase	A	Cytoplasmic	extrapolation by S.lividans TK24	Intracellular		similar
Q9RIV2	Putative acetyltransferase	A	Cytoplasmic	extrapolation by S.lividans TK24	Intracellular		similar
Q9K3Q7	Putative acetyltransferase	A	Cytoplasmic	extrapolation by S.lividans TK24	Intracellular		similar
Q8CK25	Putative acetyltransferase	A	Cytoplasmic	extrapolation by S.lividans TK24	Intracellular		similar
Q9L1C6	Putative acetyltransferase	A	Cytoplasmic	extrapolation by S.lividans TK24	Intracellular		similar
Q9L1B9	Putative acetyltransferase	A	Cytoplasmic	extrapolation by S.lividans TK24	Intracellular		similar
Q9RJ77	Putative acetyltransferase	A	Cytoplasmic	extrapolation by S.lividans TK24	Intracellular		similar
Q93RV3	Putative acetyltransferase	A	Cytoplasmic	extrapolation by S.lividans TK24	Intracellular		similar
Q9KZ10	Putative acetyltransferase	A	Cytoplasmic	extrapolation by S.lividans TK24	Intracellular		similar
Q9KXI3	Putative acetyltransferase	A	Cytoplasmic	extrapolation by S.lividans TK24	Intracellular		similar
Q9KY47	Putative acetyltransferase	A	Cytoplasmic	extrapolation by S.lividans TK24	Intracellular		similar
Q9RDQ5	Putative acetyltransferase	A	Cytoplasmic	extrapolation by S.lividans TK24	Intracellular		similar
Q9L1I8	Putative acetyltransferase	A	Cytoplasmic	extrapolation by S.lividans TK24	Intracellular		similar
Q9RDH2	Putative acetyltransferase	A	Cytoplasmic	extrapolation by S.lividans TK24	Intracellular		similar
Q9KZS5	Putative acetyltransferase	A	Cytoplasmic	extrapolation by S.lividans TK24	Intracellular		similar
Q9KYX5	Putative acetyltransferase	A	Cytoplasmic	extrapolation by S.lividans TK24	Intracellular		similar
Q9RKB2	Putative acetyltransferase	A	Cytoplasmic	extrapolation by S.lividans TK24	Intracellular		similar
Q9X8M0	Putative acetyltransferase	A	Cytoplasmic	extrapolation by S.lividans TK24	Intracellular		similar
Q9X8N2	Putative acetyltransferase	A	Cytoplasmic	extrapolation by S.lividans TK24	Intracellular		similar
Q9AK67	Putative acetyltransferase	A	Cytoplasmic	extrapolation by S.lividans TK24	Intracellular		similar
Q9KYE5	Putative acetyltransferase	A	Cytoplasmic	extrapolation by S.lividans TK24	Intracellular		similar
Q9KXW2	Putative acetyltransferase	A	Cytoplasmic	extrapolation by S.lividans TK24	Intracellular		similar
Q9K3V5	Putative acetyltransferase	A	Cytoplasmic	extrapolation by S.lividans TK24	Intracellular		similar
Q9F371	Putative acetyltransferase	A	Cytoplasmic	extrapolation by S.lividans TK24	Intracellular		similar
Q9L0U8	Putative acetyltransferase	A	Cytoplasmic	extrapolation by S.lividans TK24	Intracellular		similar
Q9XAQ0	Putative acetyltransferase	A	Cytoplasmic	extrapolation by S.lividans TK24	Intracellular		similar
O86792	Putative acetyltransferase	A	Cytoplasmic	extrapolation by S.lividans TK24	Intracellular		similar
Q9Z576	Putative acetyltransferase	A	Cytoplasmic	extrapolation by S.lividans TK24	Intracellular		similar
Q9ADG0	Putative acetyltransferase	A	Cytoplasmic	extrapolation by S.lividans TK24	Intracellular		similar
Q9ZBI4	Putative acetyltransferase	A	Cytoplasmic	extrapolation by S.lividans TK24	Intracellular		similar
Q9L229	Putative acetyltransferase	A	Cytoplasmic	extrapolation by S.lividans TK24	Intracellular		similar
Q9FC64	Putative acetyltransferase	A	Cytoplasmic	extrapolation by S.lividans TK24	Intracellular		similar
Q9FBU1	Putative acetyltransferase	A	Cytoplasmic	extrapolation by S.lividans TK24	Intracellular		similar
Q9L1A0	Putative acetyltransferase	A	Cytoplasmic	extrapolation by S.lividans TK24	Intracellular		similar
Q9F3N5	Putative acetyltransferase	A	Cytoplasmic	extrapolation by S.lividans TK24	Intracellular		similar
Q9AK14	Putative acetyltransferase	A	Cytoplasmic	extrapolation by S.lividans TK24	Intracellular		similar
Q9L070	Putative aceytltranferase	A	Cytoplasmic	extrapolation by S.lividans TK24	Intracellular		similar
Q7API2	Putative acyl carrier protein, MmyA	A	Cytoplasmic	de novo prediction			not included in LocateP
Q9EWX6	Putative acyl CoA dehydrogenase	A	Cytoplasmic	extrapolation by S.lividans TK24	Intracellular		similar
Q9K3W2	Putative acyl CoA dehydrogenase	A	Cytoplasmic	extrapolation by S.lividans TK24	Intracellular		similar
Q9KYS2	Putative acyl CoA dehydrogenase	A	Cytoplasmic	extrapolation by S.lividans TK24	Intracellular		similar
Q9FBL4	Putative acyl CoA isomerase	A	Cytoplasmic	extrapolation by S.lividans TK24	Intracellular		similar
Q9Z4Y4	Putative acyl CoA oxidase	A	Cytoplasmic	extrapolation by S.lividans TK24	Intracellular		similar
Q9XAL3	Putative acyl-[acyl-carrier protein] desaturase	A	Cytoplasmic	extrapolation by S.lividans TK24	Intracellular		similar
Q9EWV4	Putative acyl-CoA carboxylase complex A subunit	A	Cytoplasmic	extrapolation by S.lividans TK24	Intracellular		similar
Q9RL06	Putative acyl-CoA dehydrogenase	A	Cytoplasmic	extrapolation by S.lividans TK24	Intracellular		similar
Q9RJX3	Putative acyl-CoA dehydrogenase	A	Cytoplasmic	extrapolation by S.lividans TK24	Intracellular		similar
Q9RJX2	Putative acyl-CoA dehydrogenase	A	Cytoplasmic	extrapolation by S.lividans TK24	Intracellular		similar
Q9FCA4	Putative acyl-CoA dehydrogenase	A	Cytoplasmic	extrapolation by S.lividans TK24	Intracellular		similar
Q9S262	Putative acyl-CoA dehydrogenase	A	Cytoplasmic	extrapolation by S.lividans TK24	Intracellular		similar
Q9S251	Putative acyl-CoA dehydrogenase	A	Cytoplasmic	extrapolation by S.lividans TK24	Intracellular		similar
Q8CJV6	Putative acyl-CoA dehydrogenase	A	Cytoplasmic	extrapolation by S.lividans TK24	Intracellular		similar
Q93JE3	Putative acyl-CoA dehydrogenase	A	Cytoplasmic	extrapolation by S.lividans TK24	Intracellular		similar
Q9ADF7	Putative acyl-CoA dehydrogenase	A	Cytoplasmic	extrapolation by S.lividans TK24	Intracellular		similar
Q9ZBK5	Putative acyl-CoA dehydrogenase	A	Cytoplasmic	extrapolation by S.lividans TK24	Intracellular		similar
Q93J53	Putative acyl-CoA hydrolase	A	Cytoplasmic	extrapolation by S.lividans TK24	Intracellular	cytosol [GO:0005829]	similar
Q9ZBI6	Putative acyl-peptide hydrolase	A	Cytoplasmic	extrapolation by S.lividans TK24	Intracellular		similar
Q9L283	Putative acyltransferase	A	Cytoplasmic	extrapolation by S.lividans TK24	Intracellular	integral component of membrane [GO:0016021]	similar
Q9K3R3	Putative acyltransferase	A	Cytoplasmic	extrapolation by S.lividans TK24	Intracellular	plasma membrane [GO:0005886]	similar
Q9RK63	Putative acyltransferase	A	Cytoplasmic	extrapolation by S.lividans TK24	Intracellular		similar
Q9FCD9	Putative acyltransferase	A	Cytoplasmic	extrapolation by S.lividans TK24	Intracellular		similar
Q9L1B5	Putative acyltransferase	A	Cytoplasmic	extrapolation by S.lividans TK24	Intracellular		similar
Q9ZBT8	Putative ADA-like regulatory protein	A	Cytoplasmic	extrapolation by S.lividans TK24	Intracellular	cytoplasm [GO:0005737]; protein-DNA complex [GO:0032993]	similar
Q9S6T7	Putative adenine glycosylase	A	Cytoplasmic	extrapolation by S.lividans TK24	Intracellular		similar
Q9S2R3	Putative adenosylcobinamide kinase/adenosylcobinamide phosphate guanylyltransferase	A	Cytoplasmic	extrapolation by S.lividans TK24	Intracellular		similar
Q9L1L1	Putative AfsR-like regulator	A	Cytoplasmic	extrapolation by S.lividans TK24	Intracellular		similar
Q9KYF4	Putative AfsR-like regulatory protein	A	Cytoplasmic	extrapolation by S.lividans TK24	Intracellular	intracellular [GO:0005622]	similar
O86509	Putative agmatine deiminase (EC 3.5.3.12) (Agmatine iminohydrolase)	A	Cytoplasmic	extrapolation by S.lividans TK24	Intracellular		similar
Q8VWC9	Putative alanine-rich protein	A	Cytoplasmic	de novo prediction	Intracellular		similar
Q9X9W2	Putative alanine-rich protein	A	Cytoplasmic	extrapolation by S.lividans TK24	Intracellular		similar
Q9EWI4	Putative alanyl tRNA synthetase	A	Cytoplasmic	extrapolation by S.lividans TK24	Intracellular	cytosol [GO:0005829]	similar
Q9RI47	Putative alcohol dehydrogenase	A	Cytoplasmic	extrapolation by S.lividans TK24	Intracellular		similar
Q9AK62	Putative alcohol dehydrogenase	A	Cytoplasmic	extrapolation by S.lividans TK24	Intracellular		similar
Q9ZBH1	Putative alcohol dehydrogenase	A	Cytoplasmic	extrapolation by S.lividans TK24	Intracellular		similar
Q8CK64	Putative alcohol dehydrogenase (Zinc-binding)	A	Cytoplasmic	extrapolation by S.lividans TK24	Intracellular		similar
Q9S247	Putative alcohol dehydrogenase (Zinc-binding)	A	Cytoplasmic	extrapolation by S.lividans TK24	Intracellular		similar
Q9RKF1	Putative aldehyde dehydrogenase	A	Cytoplasmic	de novo prediction	Intracellular		similar
Q9FCA9	Putative aldehyde dehydrogenase	A	Cytoplasmic	extrapolation by S.lividans TK24	Intracellular		similar
O88069	Putative aldehyde dehydrogenase	A	Cytoplasmic	extrapolation by S.lividans TK24	Intracellular		similar
Q9S246	Putative aldehyde dehydrogenase	A	Cytoplasmic	extrapolation by S.lividans TK24	Intracellular		similar
Q93RV5	Putative aldehyde dehydrogenase	A	Cytoplasmic	extrapolation by S.lividans TK24	Intracellular		similar
Q9X8J9	Putative aldehyde dehydrogenase	A	Cytoplasmic	extrapolation by S.lividans TK24	Intracellular		similar
Q9EWV0	Putative aldehyde dehydrogenase	A	Cytoplasmic	extrapolation by S.lividans TK24	Intracellular		similar
Q9AD84	Putative aldehyde dehydrogenase	A	Cytoplasmic	extrapolation by S.lividans TK24	Intracellular		similar
Q8CJQ9	Putative aldehyde dehydrogenase	A	Cytoplasmic	extrapolation by S.lividans TK24	Intracellular		similar
Q9KYT6	Putative aldehyde dehydrogenase	A	Cytoplasmic	extrapolation by S.lividans TK24	Intracellular		similar
Q9ZBH2	Putative aldehyde dehydrogenase	A	Cytoplasmic	extrapolation by S.lividans TK24	Intracellular		similar
Q8CJK9	Putative aldehyde dehydrogenase	A	Cytoplasmic	extrapolation by S.lividans TK24	Intracellular		similar
Q9RDQ7	Putative aldo/keto reductase	A	Cytoplasmic	extrapolation by S.lividans TK24	Intracellular		similar
Q9ADK9	Putative aldoketoreductase	A	Cytoplasmic	extrapolation by S.lividans TK24	Intracellular		similar
Q9RJ24	Putative aldolase	A	Cytoplasmic	extrapolation by S.lividans TK24	Intracellular	cytosol [GO:0005829]	similar
Q9RKG4	Putative aldolase	A	Cytoplasmic	de novo prediction	Intracellular		similar
Q9RKE3	Putative aldolase	A	Cytoplasmic	de novo prediction	Intracellular		similar
Q9RCV9	Putative aldolase	A,V	Cytoplasmic	extrapolation by S.lividans TK24	Intracellular		similar
Q9K3R1	Putative aldolase	A	Cytoplasmic	extrapolation by S.lividans TK24	Intracellular		similar
Q9L0H0	Putative aldolase	A	Cytoplasmic	extrapolation by S.lividans TK24	Intracellular		similar
Q9K4C1	Putative alkanal monooxygenase (Luciferase)	A	Cytoplasmic	extrapolation by S.lividans TK24	Intracellular	cytosol [GO:0005829]	similar
Q9ADI2	Putative alpha amylase	A	Cytoplasmic	extrapolation by S.lividans TK24	Intracellular		similar
Q9RK69	Putative alpha-galactosidase	A	Cytoplasmic	extrapolation by S.lividans TK24	Intracellular		similar
Q9S2D9	Putative alpha-galactosidase SCF85.02	A	Cytoplasmic	extrapolation by S.lividans TK24	Intracellular		similar
Q9RIV8	Putative alpha-mannosidase	A	Cytoplasmic	extrapolation by S.lividans TK24	Intracellular		similar
Q93J72	Putative amidase	A	Cytoplasmic	extrapolation by S.lividans TK24	Intracellular		similar
Q9EWI3	Putative amidase	A	Cytoplasmic	extrapolation by S.lividans TK24	Intracellular		similar
Q9RL09	Putative amide hydrolase	A	Cytoplasmic	extrapolation by S.lividans TK24	Intracellular		similar
Q9F3F1	Putative amino acid binding protein	A	Cytoplasmic	extrapolation by S.lividans TK24	Intracellular		similar
Q9EWG3	Putative amino acid deaminase	A	Cytoplasmic	extrapolation by S.lividans TK24	Intracellular		similar
Q9S2I6	Putative amino acid decarboxylase	A	Cytoplasmic	extrapolation by S.lividans TK24	Intracellular		similar
Q9KZ76	Putative amino acid hydrolase	A	Cytoplasmic	extrapolation by S.lividans TK24	Intracellular		similar
Q9L105	Putative amino oxidase	A	Cytoplasmic	extrapolation by S.lividans TK24	Intracellular		similar
Q9RJP1	Putative amino transferase	A	Cytoplasmic	extrapolation by S.lividans TK24	Intracellular		similar
Q9ZBI7	Putative aminoacylase	A	Cytoplasmic	extrapolation by S.lividans TK24	Intracellular		similar
Q9XAC9	Putative aminoglycoside acetyltransferase	A	Cytoplasmic	extrapolation by S.lividans TK24	Intracellular		similar
Q9RI70	Putative aminoglycoside nucleotidyltransferase	A	Cytoplasmic	extrapolation by S.lividans TK24	Intracellular		similar
Q8CJU1	Putative aminoglycoside phosphotransferase	A	Cytoplasmic	extrapolation by S.lividans TK24	Intracellular		similar
Q9S2I5	Putative aminopeptidase	A	Cytoplasmic	extrapolation by S.lividans TK24	Intracellular		similar
Q9K3K6	Putative aminotransferase	A	Cytoplasmic	extrapolation by S.lividans TK24	Intracellular		similar
Q9L1D6	Putative aminotransferase	A	Cytoplasmic	extrapolation by S.lividans TK24	Intracellular		similar
Q9X805	Putative aminotransferase	A	Cytoplasmic	extrapolation by S.lividans TK24	Intracellular		similar
Q9X815	Putative aminotransferase	A	Cytoplasmic	extrapolation by S.lividans TK24	Intracellular		similar
Q9RDM9	Putative aminotransferase	A	Cytoplasmic	extrapolation by S.lividans TK24	Intracellular		similar
Q8CJX3	Putative aminotransferase	A	Cytoplasmic	extrapolation by S.lividans TK24	Intracellular		similar
Q9WX27	Putative aminotransferase	A	Cytoplasmic	extrapolation by S.lividans TK24	Intracellular		similar
Q9XAI0	Putative aminotransferase	A	Cytoplasmic	extrapolation by S.lividans TK24	Intracellular		similar
Q93JL0	Putative aminotransferase	A	Cytoplasmic	extrapolation by S.lividans TK24	Intracellular		similar
Q9F334	Putative aminotransferase	A	Cytoplasmic	extrapolation by S.lividans TK24	Intracellular		similar
O86744	Putative aminotransferase	A	Cytoplasmic	extrapolation by S.lividans TK24	Intracellular		similar
O69975	Putative aminotransferase	A	Cytoplasmic	extrapolation by S.lividans TK24	N-terminally anchored (No CS)		different
O86587	Putative aminotransferase	A	Cytoplasmic	extrapolation by S.lividans TK24	Intracellular		similar
Q8CJN1	Putative aminotransferase	A	Cytoplasmic	extrapolation by S.lividans TK24	Intracellular		similar
Q8CJL2	Putative aminotransferase	A	Cytoplasmic	extrapolation by S.lividans TK24	Intracellular		similar
Q9K3F7	Putative aminotransferase (Putative secreted protein)	A	Cytoplasmic	extrapolation by S.lividans TK24	Secretory(released) (with CS)		different
Q9EWP6	Putative AMP-binding ligase	A	Cytoplasmic	extrapolation by S.lividans TK24	Intracellular		similar
Q9RKX3	Putative ankyrin-like protein	A	Cytoplasmic	extrapolation by S.lividans TK24	Intracellular		similar
Q9L1D5	Putative anthranilate synthase	A	Cytoplasmic	extrapolation by S.lividans TK24	Intracellular	cytoplasm [GO:0005737]	similar
Q9R3P2	Putative anti anti sigma factor	A	Cytoplasmic	extrapolation by S.lividans TK24	Intracellular		similar
Q9ADN1	Putative anti sigma factor antagonist	A	Cytoplasmic	extrapolation by S.lividans TK24	Intracellular		similar
Q9AK68	Putative antibiotic binding protein	A	Cytoplasmic	extrapolation by S.lividans TK24	Intracellular		similar
Q9ADH3	Putative antibiotic resistance macrolide glycosyltransferase	A	Cytoplasmic	extrapolation by S.lividans TK24	Intracellular	intracellular membrane-bounded organelle [GO:0043231]	similar
Q9X914	Putative anti-sigma factor	A	Cytoplasmic	extrapolation by S.lividans TK24	Intracellular		similar
Q8CJK4	Putative anti-sigma factor	A	Cytoplasmic	extrapolation by S.lividans TK24	Intracellular		similar
Q9RD40	Putative anti-sigma factor antagonist	A	Cytoplasmic	extrapolation by S.lividans TK24	Intracellular		similar
Q9EWN3	Putative anti-sigma factor antagonist	A	Cytoplasmic	extrapolation by S.lividans TK24	Intracellular		similar
Q9R422	Putative anti-sigma factor kinase (Putative regulator of sig8)	A	Cytoplasmic	extrapolation by S.lividans TK24	Intracellular		similar
Q7APM9	Putative AraC-family transcriptional regulator (Putative regulator)	A	Cytoplasmic	de novo prediction	Intracellular		similar
Q9ZBG5	Putative AraC-like transcriptional regulator	A	Cytoplasmic	extrapolation by S.lividans TK24	Intracellular		similar
Q9ADB6	Putative arginyl tRNA synthetase	A	Cytoplasmic	extrapolation by S.lividans TK24	Intracellular	cytoplasm [GO:0005737]	similar
Q7AKE2	Putative arsenate reductase	A	Cytoplasmic	de novo prediction	Intracellular		similar
Q9L1V5	Putative ArsR-family transcriptional regulator	A	Cytoplasmic	de novo prediction	Intracellular		similar
Q9L224	Putative ArsR-family transcriptional regulator	A	Cytoplasmic	de novo prediction	Intracellular		similar
Q9L220	Putative ArsR-family transcriptional regulator	A	Cytoplasmic	de novo prediction	Intracellular		similar
Q9L219	Putative ArsR-family transcriptional regulator	A	Cytoplasmic	de novo prediction	Intracellular		similar
Q9L209	Putative ArsR-family transcriptional regulator	A	Cytoplasmic	de novo prediction	Intracellular		similar
Q9L1X5	Putative ArsR-family transcriptional regulator	A	Cytoplasmic	de novo prediction	Intracellular		similar
Q9X8S5	Putative aspartate aminotransferase	A	Cytoplasmic	extrapolation by S.lividans TK24	Intracellular		similar
O86768	Putative ATP /GTP-binding protein	A	Cytoplasmic	extrapolation by S.lividans TK24	Intracellular		similar
Q9KYJ1	Putative ATP /GTP-binding protein (Fragment)	A	Cytoplasmic	extrapolation by S.lividans TK24	Intracellular		similar
O69900	Putative ATP binding protein	A	Cytoplasmic	de novo prediction	Intracellular		similar
Q9ADN2	Putative ATP binding protein	A	Cytoplasmic	extrapolation by S.lividans TK24	Intracellular		similar
Q9F3P3	Putative ATP binding protein	A	Cytoplasmic	extrapolation by S.lividans TK24	Intracellular		similar
Q9RD55	Putative ATP utilising protein	A	Cytoplasmic	extrapolation by S.lividans TK24	Intracellular	cytosol [GO:0005829]	similar
O86685	Putative ATP/GTP binding protein	A	Cytoplasmic	de novo prediction	Intracellular		similar
Q9KYK1	Putative ATP/GTP binding protein	A	Cytoplasmic	de novo prediction	Intracellular		similar
Q9RJQ5	Putative ATP/GTP binding protein	A	Cytoplasmic	extrapolation by S.lividans TK24	Intracellular		similar
Q9KZI8	Putative ATP/GTP binding protein	A	Cytoplasmic	extrapolation by S.lividans TK24	Intracellular		similar
Q9L0M8	Putative ATP/GTP binding protein	A	Cytoplasmic	extrapolation by S.lividans TK24	Intracellular		similar
Q9F3J0	Putative ATP/GTP binding protein	A	Cytoplasmic	extrapolation by S.lividans TK24	Intracellular		similar
O86568	Putative ATP/GTP binding protein	A	Cytoplasmic	extrapolation by S.lividans TK24	Intracellular		similar
O86519	Putative ATP/GTP binding protein	A	Cytoplasmic	extrapolation by S.lividans TK24	Intracellular		similar
O86711	Putative ATP/GTP binding protein	A	Cytoplasmic	extrapolation by S.lividans TK24	Intracellular		similar
O86713	Putative ATP/GTP binding protein	A	Cytoplasmic	extrapolation by S.lividans TK24	Intracellular		similar
O86556	Putative ATP/GTP binding protein	A	Cytoplasmic	extrapolation by S.lividans TK24	Intracellular		similar
O86557	Putative ATP/GTP binding protein	A	Cytoplasmic	extrapolation by S.lividans TK24	Intracellular		similar
Q9L235	Putative ATP/GTP binding protein	A	Cytoplasmic	extrapolation by S.lividans TK24	Intracellular		similar
Q9L140	Putative ATP/GTP binding protein	A	Cytoplasmic	extrapolation by S.lividans TK24	Intracellular		similar
Q9X824	Putative ATP/GTP-binding integral membrane protein	A	Cytoplasmic	extrapolation by S.lividans TK24	Intracellular		similar
Q9FBV7	Putative ATP/GTP-binding protein	A	Cytoplasmic	de novo prediction	Intracellular		similar
Q93J37	Putative ATP/GTP-binding protein	A	Cytoplasmic	de novo prediction	Intracellular		similar
Q9AD40	Putative ATP/GTP-binding protein	A	Cytoplasmic	de novo prediction	Intracellular		similar
Q9AD04	Putative ATP/GTP-binding protein	A	Cytoplasmic	de novo prediction	N-terminally anchored (with CS)		different
Q9ACZ7	Putative ATP/GTP-binding protein	A	Cytoplasmic	de novo prediction	Intracellular		similar
Q9ACY2	Putative ATP/GTP-binding protein	A	Cytoplasmic	de novo prediction	Intracellular		similar
Q9ACV7	Putative ATP/GTP-binding protein	A	Cytoplasmic	de novo prediction	Intracellular		similar
Q99PX4	Putative ATP/GTP-binding protein	A	Cytoplasmic	de novo prediction	Intracellular		similar
Q99Q13	Putative ATP/GTP-binding protein	A	Cytoplasmic	de novo prediction	Intracellular		similar
Q9AD60	Putative ATP/GTP-binding protein	A	Cytoplasmic	de novo prediction	Intracellular		similar
Q9K3G3	Putative ATP/GTP-binding protein	A	Cytoplasmic	extrapolation by S.lividans TK24	Intracellular		similar
Q9KZN3	Putative ATP/GTP-binding protein	A	Cytoplasmic	extrapolation by S.lividans TK24	Intracellular		similar
Q9AD98	Putative ATP/GTP-binding protein	A	Cytoplasmic	extrapolation by S.lividans TK24	Intracellular		similar
Q9KY27	Putative ATP/GTP-binding protein	A	Cytoplasmic	extrapolation by S.lividans TK24	Intracellular		similar
Q9RDG1	Putative ATP/GTP-binding protein	A	Cytoplasmic	extrapolation by S.lividans TK24	Intracellular		similar
Q9KYE3	Putative ATP/GTP-binding protein	A	Cytoplasmic	extrapolation by S.lividans TK24	Intracellular		similar
Q9XAE1	Putative ATP/GTP-binding protein	A	Cytoplasmic	extrapolation by S.lividans TK24	Intracellular		similar
O50509	Putative ATP/GTP-binding protein	A	Cytoplasmic	extrapolation by S.lividans TK24	Intracellular		similar
Q9X833	Putative ATP/GTP-binding protein	A	Cytoplasmic	extrapolation by S.lividans TK24	Intracellular		similar
Q9ADJ3	Putative ATP/GTP-binding protein	A	Cytoplasmic	extrapolation by S.lividans TK24	Intracellular		similar
Q9K4C0	Putative ATP/GTP-binding protein, doubtful CDS	A	Cytoplasmic	extrapolation by S.lividans TK24	Intracellular		similar
Q7API0	Putative ATP/GTP-binding protein, MmyK	A	Cytoplasmic	de novo prediction			not included in LocateP
Q7API3	Putative ATP/GTP-binding protein, MmyX	A	Cytoplasmic	de novo prediction			not included in LocateP
Q9S2A4	Putative ATPase	A	Cytoplasmic	extrapolation by S.lividans TK24	Intracellular		similar
Q9AD86	Putative ATP-binding protein	A	Cytoplasmic	extrapolation by S.lividans TK24	Intracellular	cytosol [GO:0005829]	similar
Q9X8D4	Putative ATP-binding protein	A	Cytoplasmic	de novo prediction	Intracellular		similar
Q9F2U5	Putative ATP-binding protein	A	Cytoplasmic	de novo prediction	Intracellular		similar
Q9X873	Putative ATP-binding protein	A	Cytoplasmic	extrapolation by S.lividans TK24	Intracellular		similar
Q9X925	Putative ATP-binding protein	A	Cytoplasmic	extrapolation by S.lividans TK24	Intracellular		similar
Q9FBP8	Putative ATP-binding protein	A	Cytoplasmic	extrapolation by S.lividans TK24	Intracellular		similar
Q9FBI9	Putative ATP-binding protein	A	Cytoplasmic	extrapolation by S.lividans TK24	Intracellular		similar
Q9FBR5	Putative ATP-binding protein	A	Cytoplasmic	extrapolation by S.lividans TK24	Intracellular		similar
Q9KYI7	Putative ATP-binding protein SCC61A.06c	A	Cytoplasmic	extrapolation by S.lividans TK24	Intracellular		similar
Q9S2K3	Putative ATP-binding RNA helicase	A	Cytoplasmic	extrapolation by S.lividans TK24	Intracellular		similar
Q9FCC9	Putative ATP-dependent Clp protease proteolytic subunit-like (Endopeptidase Clp-like)	A	Cytoplasmic	extrapolation by S.lividans TK24	Intracellular		similar
Q9X7S0	Putative ATP-dependent Clp protease proteolytic subunit-like (Endopeptidase Clp-like)	A	Cytoplasmic	extrapolation by S.lividans TK24	Intracellular		similar
O69992	Putative ATP-dependent DNA helicase	A	Cytoplasmic	extrapolation by S.lividans TK24	Intracellular	chromosome [GO:0005694]; cytoplasm [GO:0005737]	similar
O86821	Putative ATP-dependent DNA helicase	A	Cytoplasmic	extrapolation by S.lividans TK24	N-terminally anchored (No CS)	cytoplasm [GO:0005737]	different
Q9FCK5	Putative ATP-dependent DNA helicase	A	Cytoplasmic	extrapolation by S.lividans TK24	Intracellular		similar
Q9FCK4	Putative ATP-dependent DNA helicase	A	Cytoplasmic	extrapolation by S.lividans TK24	Intracellular		similar
O86686	Putative ATP-dependent helicase	A	Cytoplasmic	de novo prediction	Intracellular	cytoplasm [GO:0005737]	similar
O69978	Putative ATP-dependent helicase	A	Cytoplasmic	extrapolation by S.lividans TK24	Intracellular		similar
Q9RJ74	Putative ATP-GTP binding protein	A	Cytoplasmic	extrapolation by S.lividans TK24	Intracellular		similar
Q9R7V6	Putative ATP-GTP binding protein	A	Cytoplasmic	extrapolation by S.lividans TK24	Intracellular		similar
O87852	Putative beta-glucosidase	A	Cytoplasmic	extrapolation by S.lividans TK24	Intracellular		similar
Q9RK76	Putative beta-hexosaminidase (Putative secreted protein)	A	Cytoplasmic	extrapolation by S.lividans TK24	N-terminally anchored (No CS)		different
Q9X8U8	Putative beta-lactamase	A	Cytoplasmic	extrapolation by S.lividans TK24	Intracellular		similar
Q9F2K7	Putative beta-lactamase related protein	A	Cytoplasmic	extrapolation by S.lividans TK24	Intracellular		similar
O86597	Putative beta-mannosidase	A	Cytoplasmic	extrapolation by S.lividans TK24	Intracellular		similar
Q9RL24	Putative beta-xylosidase	A	Cytoplasmic	extrapolation by S.lividans TK24	Intracellular	plasma membrane [GO:0005886]	similar
Q9RJK1	Putative bi-domain oxidoreductase	A	Cytoplasmic	extrapolation by S.lividans TK24	Intracellular		similar
Q9RKM1	Putative bifunctional enzyme deaminase/reductase	A	Cytoplasmic	extrapolation by S.lividans TK24	Intracellular		similar
Q93JE7	Putative bifunctional hydroxylase/oxidoreductase	A	Cytoplasmic	extrapolation by S.lividans TK24	Intracellular		similar
Q9AJY7	Putative bifunctional protein	A	Cytoplasmic	extrapolation by S.lividans TK24	N-terminally anchored (No CS)	cytosol [GO:0005829]	different
Q9EWU9	Putative bifunctional protein	A	Cytoplasmic	extrapolation by S.lividans TK24	Intracellular		similar
Q93JL3	Putative bifunctional protein	A	Cytoplasmic	extrapolation by S.lividans TK24	Intracellular		similar
Q9ADE3	Putative bifunctional protein	A	Cytoplasmic	extrapolation by S.lividans TK24	Intracellular		similar
Q9K424	Putative bifunctional protein (ATP/GTP binding protein/MutT-like)	A	Cytoplasmic	extrapolation by S.lividans TK24	Intracellular		similar
Q93RW9	Putative bifunctional protein (CbiGH)	A	Cytoplasmic	extrapolation by S.lividans TK24	Intracellular		similar
Q9ADP6	Putative bifunctional protein (Histidine kinase and regulator)	A	Cytoplasmic	extrapolation by S.lividans TK24	Intracellular	intracellular [GO:0005622]	similar
Q9L0U3	Putative bifunctional protein (Ketoreductase/3-oxoacyl-[acyl-carrier protein] reductase)	A	Cytoplasmic	extrapolation by S.lividans TK24	Intracellular		similar
Q9L014	Putative bifunctional protein (Ribonuclease H/phosphoglycerate mutase)	A	Cytoplasmic	extrapolation by S.lividans TK24	Intracellular		similar
Q93JF9	Putative bldA-regulated nucleotide binding protein	A	Cytoplasmic	extrapolation by S.lividans TK24	Intracellular		similar
Q9XA60	Putative branched-chain alpha keto acid dehydrogenase E1 alpha subunit	A	Cytoplasmic	extrapolation by S.lividans TK24	Intracellular		similar
Q9XA61	Putative branched-chain alpha keto acid dehydrogenase E1 beta subunit	A	Cytoplasmic	extrapolation by S.lividans TK24	Intracellular		similar
Q9XA48	Putative branched-chain alpha keto acid dehydrogenase E1 beta subunit	A	Cytoplasmic	extrapolation by S.lividans TK24	Intracellular		similar
Q9F377	Putative calcium binding protein	A	Cytoplasmic	extrapolation by S.lividans TK24	Intracellular		similar
Q9F3P0	Putative calcium binding protein	A	Cytoplasmic	extrapolation by S.lividans TK24	Intracellular		similar
Q9L0A7	Putative calcium-binding protein	A	Cytoplasmic	extrapolation by S.lividans TK24	Intracellular	extracellular region [GO:0005576]	similar
Q9RIX2	Putative calcium-binding protein	A	Cytoplasmic	extrapolation by S.lividans TK24	Intracellular		similar
Q9KZH4	Putative carbohydrate kinase	A	Cytoplasmic	extrapolation by S.lividans TK24	Intracellular	cytoplasm [GO:0005737]	similar
Q9RDF1	Putative carbohydrate kinase	A	Cytoplasmic	extrapolation by S.lividans TK24	Intracellular		similar
Q93JK6	Putative carbohydrate kinase	A	Cytoplasmic	extrapolation by S.lividans TK24	Intracellular		similar
O86517	Putative carboxyl transferase	A	Cytoplasmic	extrapolation by S.lividans TK24	Intracellular		similar
Q9KYD2	Putative carboxylase	A	Cytoplasmic	de novo prediction	Intracellular		similar
Q7AKP4	Putative carboxylesterase	A	Cytoplasmic	extrapolation by S.lividans TK24	Intracellular		similar
Q9ZBI5	Putative carboxypeptidase SCO6489 (EC 3.4.16.-)	A	Cytoplasmic	extrapolation by S.lividans TK24	Intracellular		similar
Q9RKZ2	Putative CbxX/CfqX family protein	A	Cytoplasmic	extrapolation by S.lividans TK24	Intracellular		similar
Q9K4B5	Putative cellulose-binding protein	A	Cytoplasmic	extrapolation by S.lividans TK24	Intracellular	integral component of membrane [GO:0016021]	similar
Q9RJ18	Putative chelatase	A	Cytoplasmic	extrapolation by S.lividans TK24	Intracellular		similar
Q9KZ77	Putative chlorohydrolase	A	Cytoplasmic	extrapolation by S.lividans TK24	Intracellular		similar
Q9L0H6	Putative cholesterol oxidase	A	Cytoplasmic	extrapolation by S.lividans TK24	Intracellular		similar
Q9S2I4	Putative chorismate mutase	A	Cytoplasmic	extrapolation by S.lividans TK24	Intracellular		similar
Q9S2U9	Putative citrate lyase beta chain	A	Cytoplasmic	extrapolation by S.lividans TK24	Intracellular		similar
Q9K3V6	Putative citrate synthase	A	Cytoplasmic	extrapolation by S.lividans TK24	Intracellular		similar
Q9ZBK3	Putative citratelyase	A	Cytoplasmic	extrapolation by S.lividans TK24	Intracellular		similar
Q9KZR9	Putative conserved ATP/GTP-binding protein	A	Cytoplasmic	extrapolation by S.lividans TK24	Intracellular		similar
Q99QA0	Putative conserved DNA-binding protein	A	Cytoplasmic	de novo prediction	Intracellular		similar
Q9RJL0	Putative conserved secreted protein	A	Cytoplasmic	extrapolation by S.lividans TK24	N-terminally anchored (No CS)		different
Q93RT4	Putative cyclase SCIF3.09c	A	Cytoplasmic	extrapolation by S.lividans TK24	Intracellular		similar
Q9KZ71	Putative cystathionine beta-synthase	A	Cytoplasmic	extrapolation by S.lividans TK24	Intracellular	cytoplasm [GO:0005737]	similar
Q59829	Putative cystathionine gamma-lyase (EC 4.4.1.1) (Gamma-cystathionase)	A	Cytoplasmic	extrapolation by S.lividans TK24	Intracellular	cytoplasm [GO:0005737]	similar
Q93IX6	Putative cystathionine gamma-synthase	A	Cytoplasmic	extrapolation by S.lividans TK24	Intracellular		similar
Q9EX46	Putative cysteine synthase	A	Cytoplasmic	de novo prediction	Intracellular	cytoplasm [GO:0005737]	similar
Q9S2H1	Putative cysteine synthase	A	Cytoplasmic	extrapolation by S.lividans TK24	Intracellular	cytoplasm [GO:0005737]	similar
Q9AK37	Putative cytidine deaminase	A	Cytoplasmic	extrapolation by S.lividans TK24	Intracellular	cytosol [GO:0005829]	similar
Q9KYT5	Putative cytidine deaminase	A	Cytoplasmic	extrapolation by S.lividans TK24	Intracellular	cytosol [GO:0005829]	similar
Q9RJQ7	Putative cytochrome P450	A	Cytoplasmic	extrapolation by S.lividans TK24	Intracellular		similar
Q9RJQ6	Putative cytochrome P450	A	Cytoplasmic	extrapolation by S.lividans TK24	Intracellular		similar
Q9RD76	Putative cytochrome P450	A	Cytoplasmic	extrapolation by S.lividans TK24	Intracellular		similar
Q9RJ75	Putative cytochrome P450	A	Cytoplasmic	extrapolation by S.lividans TK24	Intracellular		similar
Q9KZR8	Putative cytochrome P450	A	Cytoplasmic	extrapolation by S.lividans TK24	Intracellular		similar
Q9KZR7	Putative cytochrome P450	A	Cytoplasmic	extrapolation by S.lividans TK24	Intracellular		similar
Q93RT1	Putative cytochrome P450	A	Cytoplasmic	extrapolation by S.lividans TK24	Intracellular		similar
Q8CJK0	Putative cytochrome P450	A	Cytoplasmic	extrapolation by S.lividans TK24	Intracellular		similar
Q9EWP1	Putative cytochrome P450	A	Cytoplasmic	extrapolation by S.lividans TK24	Intracellular		similar
Q9F2Q0	Putative cytochrome P450 hydroxylase	A	Cytoplasmic	extrapolation by S.lividans TK24	Intracellular		similar
Q9X8Q3	Putative cytochrome P-450 hydroxylase	A	Cytoplasmic	extrapolation by S.lividans TK24	Intracellular		similar
Q9F2L1	Putative cytochrome P450 oxidoreductase	A	Cytoplasmic	extrapolation by S.lividans TK24	Intracellular		similar
Q9L142	Putative cytochrome P450-family protein	A	Cytoplasmic	extrapolation by S.lividans TK24	Intracellular		similar
Q9L141	Putative cytochrome P450-family protein	A	Cytoplasmic	extrapolation by S.lividans TK24	Intracellular		similar
Q9XAK7	Putative D-alanine--D-lactate ligase (EC 6.3.2.-) (Vancomycin resistance-like protein)	A	Cytoplasmic	extrapolation by S.lividans TK24	Intracellular	cytoplasm [GO:0005737]; plasma membrane [GO:0005886]	similar
Q93JK7	Putative D-amino acid deaminase	A	Cytoplasmic	extrapolation by S.lividans TK24	Intracellular		similar
Q9X7P6	Putative D-amino acid oxidase	B	Cytoplasmic	extrapolation by S.lividans TK24	N-terminally anchored (No CS)	integral component of membrane [GO:0016021]	similar
Q93JK8	Putative D-aminoacylase	A	Cytoplasmic	extrapolation by S.lividans TK24	Intracellular		similar
Q9L0X2	Putative DEAD-box RNA helicase	A	Cytoplasmic	extrapolation by S.lividans TK24	Intracellular	cytoplasm [GO:0005737]	similar
Q9L0F7	Putative DEAD-box RNA helicase	A	Cytoplasmic	extrapolation by S.lividans TK24	Intracellular	cytoplasm [GO:0005737]	similar
Q9RK02	Putative DEAD-box RNA-helicase	A	Cytoplasmic	extrapolation by S.lividans TK24	Intracellular	cytoplasm [GO:0005737]	similar
Q9ADJ9	Putative deaminase	A	Cytoplasmic	extrapolation by S.lividans TK24	Intracellular		similar
Q9F3L7	Putative deaminase	A	Cytoplasmic	extrapolation by S.lividans TK24	Intracellular		similar
Q9RL03	Putative decarboxylase	A	Cytoplasmic	extrapolation by S.lividans TK24	Intracellular		similar
Q93J75	Putative decarboxylase	A	Cytoplasmic	extrapolation by S.lividans TK24	Intracellular		similar
Q93J74	Putative decarboxylase	A	Cytoplasmic	extrapolation by S.lividans TK24	Intracellular		similar
Q9KXX7	Putative decarboxylase	A	Cytoplasmic	extrapolation by S.lividans TK24	Intracellular		similar
Q9L123	Putative decarboxylase	A	Cytoplasmic	extrapolation by S.lividans TK24	Intracellular		similar
Q9KYP3	Putative decarboxylase SCD69.10	A	Cytoplasmic	extrapolation by S.lividans TK24	Intracellular	cytosol [GO:0005829]	similar
Q9RKI6	Putative dehalogenase	A	Cytoplasmic	de novo prediction	Intracellular		similar
Q9Z5C0	Putative dehydratase	A	Cytoplasmic	extrapolation by S.lividans TK24	Intracellular	cytoplasm [GO:0005737]	similar
Q9RIU1	Putative dehydratase	A	Cytoplasmic	extrapolation by S.lividans TK24	Intracellular		similar
Q9RDN6	Putative dehydratase	A	Cytoplasmic	extrapolation by S.lividans TK24	Intracellular		similar
Q9K3T4	Putative dehydratase	A	Cytoplasmic	extrapolation by S.lividans TK24	Intracellular		similar
Q9L0U4	Putative dehydratase	A	Cytoplasmic	extrapolation by S.lividans TK24	Intracellular		similar
Q9RKF9	Putative dehydrogenase	A	Cytoplasmic	de novo prediction	Intracellular	cytosol [GO:0005829]	similar
Q9Z569	Putative dehydrogenase	A	Cytoplasmic	extrapolation by S.lividans TK24	Intracellular	cytosol [GO:0005829]	similar
Q9FC67	Putative dehydrogenase	A	Cytoplasmic	extrapolation by S.lividans TK24	Intracellular	cytosol [GO:0005829]	similar
Q9RKG0	Putative dehydrogenase	A	Cytoplasmic	de novo prediction	Intracellular		similar
Q8CK66	Putative dehydrogenase	A	Cytoplasmic	extrapolation by S.lividans TK24	N-terminally anchored (No CS)		different
Q9RK41	Putative dehydrogenase	A	Cytoplasmic	extrapolation by S.lividans TK24	Intracellular		similar
Q9RK40	Putative dehydrogenase	A	Cytoplasmic	extrapolation by S.lividans TK24	Intracellular		similar
Q9S241	Putative dehydrogenase	A	Cytoplasmic	extrapolation by S.lividans TK24	Intracellular		similar
Q9L009	Putative dehydrogenase	A	Cytoplasmic	extrapolation by S.lividans TK24	Intracellular		similar
Q9RDN5	Putative dehydrogenase	A	Cytoplasmic	extrapolation by S.lividans TK24	Intracellular		similar
Q9L1H9	Putative dehydrogenase	A	Cytoplasmic	extrapolation by S.lividans TK24	Intracellular		similar
Q9X8E4	Putative dehydrogenase	A	Cytoplasmic	extrapolation by S.lividans TK24	Intracellular		similar
Q9WX20	Putative dehydrogenase	A	Cytoplasmic	extrapolation by S.lividans TK24	Intracellular		similar
Q9WX18	Putative dehydrogenase	A	Cytoplasmic	extrapolation by S.lividans TK24	Intracellular		similar
Q9XA29	Putative dehydrogenase	A	Cytoplasmic	extrapolation by S.lividans TK24	Intracellular		similar
Q8R5N2	Putative dehydrogenase	A	Cytoplasmic	extrapolation by S.lividans TK24	Intracellular		similar
Q9EWG7	Putative dehydrogenase	A	Cytoplasmic	extrapolation by S.lividans TK24	Intracellular		similar
Q9EWG8	Putative dehydrogenase	A	Cytoplasmic	extrapolation by S.lividans TK24	Intracellular		similar
Q9F3K3	Putative dehydrogenase	A	Cytoplasmic	extrapolation by S.lividans TK24	Intracellular		similar
Q9ADI3	Putative dehydrogenase	A	Cytoplasmic	extrapolation by S.lividans TK24	Intracellular		similar
Q9Z597	Putative dehydrogenase	A	Cytoplasmic	extrapolation by S.lividans TK24	Intracellular		similar
Q9RKT7	Putative dehydrogenase	A	Cytoplasmic	extrapolation by S.lividans TK24	Intracellular		similar
Q9ZC18	Putative dehydrogenase	A	Cytoplasmic	extrapolation by S.lividans TK24	Intracellular		similar
Q9ZC17	Putative dehydrogenase	A	Cytoplasmic	extrapolation by S.lividans TK24	Intracellular		similar
O87842	Putative dehydrogenase	A	Cytoplasmic	extrapolation by S.lividans TK24	Intracellular		similar
O86553	Putative dehydrogenase	A	Cytoplasmic	extrapolation by S.lividans TK24	Intracellular		similar
Q9FC85	Putative dehydrogenase	A	Cytoplasmic	extrapolation by S.lividans TK24	Intracellular		similar
Q9X7R0	Putative dehydrogenase	A	Cytoplasmic	extrapolation by S.lividans TK24	Intracellular		similar
Q9L187	Putative dehydrogenase	A	Cytoplasmic	extrapolation by S.lividans TK24	Intracellular		similar
Q9F3P6	Putative dehydrogenase	A	Cytoplasmic	extrapolation by S.lividans TK24	Intracellular		similar
Q9RJM1	Putative dehydrogenase (Putative secreted protein)	A	Cytoplasmic	extrapolation by S.lividans TK24	Intracellular		similar
Q9L2D7	Putative dehydrogenase (Putative secreted protein)	A	Cytoplasmic	extrapolation by S.lividans TK24	N-terminally anchored (No CS)		different
Q9RIT7	Putative dehydrogenase/reductase (Putative secreted protein)	A	Cytoplasmic	extrapolation by S.lividans TK24	Intracellular		similar
Q9L2E3	Putative dehydrogenase/reductase (Putative secreted protein)	A	Cytoplasmic	extrapolation by S.lividans TK24	Intracellular		similar
Q9L1Y4	Putative dehydrogenase/reductase (Putative secreted protein)	A	Cytoplasmic	extrapolation by S.lividans TK24	Intracellular		similar
Q9XA83	Putative deoxyribodipyrimidine photolyase	A	Cytoplasmic	extrapolation by S.lividans TK24	Intracellular		similar
Q93S10	Putative diaminobutyrate-pyruvate aminotransferase	A	Cytoplasmic	extrapolation by S.lividans TK24	Intracellular		similar
Q9X9Y3	Putative dihydropicolinate synthase	A	Cytoplasmic	extrapolation by S.lividans TK24	Intracellular		similar
Q93RY0	Putative dihydropicolinate synthase	A	Cytoplasmic	extrapolation by S.lividans TK24	Intracellular		similar
Q9RJZ4	Putative dihydroxy-acid dehydratase	A	Cytoplasmic	extrapolation by S.lividans TK24	Intracellular		similar
Q9X9Y4	Putative dihydroxy-acid dehydratase	A	Cytoplasmic	extrapolation by S.lividans TK24	Intracellular		similar
Q93J90	Putative dioxygenase	A	Cytoplasmic	extrapolation by S.lividans TK24	Intracellular	cytoplasm [GO:0005737]	similar
Q93JJ1	Putative dioxygenase	A	Cytoplasmic	extrapolation by S.lividans TK24	Intracellular		similar
Q9XAD3	Putative dioxygenase ferredoxin subunit	A	Cytoplasmic	extrapolation by S.lividans TK24	Intracellular		similar
Q93J46	Putative dipeptidase	A	Cytoplasmic	extrapolation by S.lividans TK24	Intracellular		similar
Q93J45	Putative dipeptidase	A	Cytoplasmic	extrapolation by S.lividans TK24	Intracellular		similar
Q9X842	Putative dipeptidase	A	Cytoplasmic	extrapolation by S.lividans TK24	Intracellular		similar
Q9S2M5	Putative D-lactate dehydrogenase	A	Cytoplasmic	extrapolation by S.lividans TK24	Intracellular		similar
Q9XAK8	Putative D-lactate dehydrogenase	A	Cytoplasmic	extrapolation by S.lividans TK24	Intracellular		similar
Q9S233	Putative DNA hydrolase	A	Cytoplasmic	extrapolation by S.lividans TK24	Intracellular		similar
O69994	Putative DNA hydrolase with mutT domain	A	Cytoplasmic	extrapolation by S.lividans TK24	Intracellular		similar
Q99QQ4	Putative DNA integrase/recombinase	A	Cytoplasmic	de novo prediction	Intracellular		similar
Q99QE3	Putative DNA integrase/recombinase	A	Cytoplasmic	de novo prediction	Intracellular		similar
Q9F2Z6	Putative DNA invertase	A	Cytoplasmic	extrapolation by S.lividans TK24	Intracellular		similar
Q9KYC3	Putative DNA ligase	A	Cytoplasmic	de novo prediction	Intracellular	cytoplasm [GO:0005737]	similar
Q9XAM3	Putative DNA ligase	A	Cytoplasmic	extrapolation by S.lividans TK24	Intracellular	cytoplasm [GO:0005737]	similar
Q9XAH1	Putative DNA methylase	A	Cytoplasmic	de novo prediction	Intracellular		similar
Q9L1W7	Putative DNA methylase	A	Cytoplasmic	de novo prediction	Intracellular		similar
Q9ZBR2	Putative DNA methylase	A	Cytoplasmic	extrapolation by S.lividans TK24	Intracellular		similar
Q9ADH9	Putative DNA polymerase	A	Cytoplasmic	extrapolation by S.lividans TK24	Intracellular	cytosol [GO:0005829]; DNA polymerase III, core complex [GO:0044776]	similar
Q9X906	Putative DNA polymerase	A	Cytoplasmic	extrapolation by S.lividans TK24	Intracellular		similar
Q8CJW7	Putative DNA polymerase I	A	Cytoplasmic	extrapolation by S.lividans TK24	Intracellular	cytoplasm [GO:0005737]	similar
Q9L275	Putative DNA polymerase III	A	Cytoplasmic	extrapolation by S.lividans TK24	Intracellular	cytosol [GO:0005829]; DNA polymerase III, core complex [GO:0044776]	similar
Q9RJZ0	Putative DNA polymerase III beta chain	A	Cytoplasmic	extrapolation by S.lividans TK24	Intracellular	DNA polymerase III complex [GO:0009360]	similar
Q9RJ41	Putative DNA polymerase III, epsilon chain (EC 2.7.7.7)	A	Cytoplasmic	extrapolation by S.lividans TK24	Intracellular	cytosol [GO:0005829]; DNA polymerase III, core complex [GO:0044776]	similar
Q9L0U9	Putative DNA polymerase related protein	A	Cytoplasmic	extrapolation by S.lividans TK24	Intracellular		similar
Q9ACV6	Putative DNA primase/helicase	A	Cytoplasmic	de novo prediction	Intracellular		similar
Q9K3L0	Putative DNA protection protein	A	Cytoplasmic	extrapolation by S.lividans TK24	Intracellular	cell [GO:0005623]	similar
O69933	Putative DNA recombinase	A	Cytoplasmic	de novo prediction	Intracellular		similar
Q9F308	Putative DNA repair hydrolase	A	Cytoplasmic	extrapolation by S.lividans TK24	Intracellular		similar
Q9K3M0	Putative DNA repair protein	A	Cytoplasmic	extrapolation by S.lividans TK24	Intracellular		similar
Q9RDM2	Putative DNA-binding protein	A	Cytoplasmic	extrapolation by S.lividans TK24	Intracellular	DNA polymerase III complex [GO:0009360]	similar
Q9FBV4	Putative DNA-binding protein	A	Cytoplasmic	de novo prediction	Intracellular		similar
Q93J63	Putative DNA-binding protein	A	Cytoplasmic	de novo prediction	Intracellular		similar
Q9X8B2	Putative DNA-binding protein	A	Cytoplasmic	de novo prediction	Intracellular		similar
Q9KYA9	Putative DNA-binding protein	A	Cytoplasmic	de novo prediction	Intracellular		similar
Q9KYK4	Putative DNA-binding protein	A	Cytoplasmic	de novo prediction	Intracellular		similar
Q9S1X4	Putative DNA-binding protein	A	Cytoplasmic	de novo prediction	Intracellular		similar
Q8VWD8	Putative DNA-binding protein	A	Cytoplasmic	de novo prediction	Intracellular		similar
Q8VWD7	Putative DNA-binding protein	A	Cytoplasmic	de novo prediction	Intracellular		similar
Q9RI67	Putative DNA-binding protein	A	Cytoplasmic	extrapolation by S.lividans TK24	Intracellular		similar
Q9RIZ1	Putative DNA-binding protein	A	Cytoplasmic	extrapolation by S.lividans TK24	Intracellular		similar
Q9S1Q8	Putative DNA-binding protein	A	Cytoplasmic	extrapolation by S.lividans TK24	Intracellular		similar
Q9S1Q5	Putative DNA-binding protein	A	Cytoplasmic	extrapolation by S.lividans TK24	Intracellular		similar
Q9RL11	Putative DNA-binding protein	A	Cytoplasmic	extrapolation by S.lividans TK24	Intracellular		similar
Q9RL02	Putative DNA-binding protein	A	Cytoplasmic	extrapolation by S.lividans TK24	Intracellular		similar
Q9XAA3	Putative DNA-binding protein	A	Cytoplasmic	extrapolation by S.lividans TK24	Intracellular		similar
Q9RD19	Putative DNA-binding protein	A	Cytoplasmic	extrapolation by S.lividans TK24	Intracellular		similar
Q9FCE0	Putative DNA-binding protein	A	Cytoplasmic	extrapolation by S.lividans TK24	Intracellular		similar
Q9FCC5	Putative DNA-binding protein	A	Cytoplasmic	extrapolation by S.lividans TK24	Intracellular		similar
Q9XAD0	Putative DNA-binding protein	A	Cytoplasmic	extrapolation by S.lividans TK24	Intracellular		similar
Q93JI3	Putative DNA-binding protein	A	Cytoplasmic	extrapolation by S.lividans TK24	Intracellular		similar
Q9S2T8	Putative DNA-binding protein	A	Cytoplasmic	extrapolation by S.lividans TK24	Intracellular		similar
Q9S2X6	Putative DNA-binding protein	A	Cytoplasmic	extrapolation by S.lividans TK24	Intracellular		similar
Q9L2I2	Putative DNA-binding protein	A	Cytoplasmic	extrapolation by S.lividans TK24	Intracellular		similar
Q9RDF4	Putative DNA-binding protein	A	Cytoplasmic	extrapolation by S.lividans TK24	Intracellular		similar
Q9X8E5	Putative DNA-binding protein	A	Cytoplasmic	extrapolation by S.lividans TK24	Intracellular		similar
Q9X8Y4	Putative DNA-binding protein	A	Cytoplasmic	extrapolation by S.lividans TK24	Intracellular		similar
Q9XA63	Putative DNA-binding protein	A	Cytoplasmic	extrapolation by S.lividans TK24	Intracellular		similar
Q9XA05	Putative DNA-binding protein	A	Cytoplasmic	extrapolation by S.lividans TK24	Intracellular		similar
Q9FCH1	Putative DNA-binding protein	A	Cytoplasmic	extrapolation by S.lividans TK24	Intracellular		similar
Q9KXU0	Putative DNA-binding protein	A	Cytoplasmic	extrapolation by S.lividans TK24	Intracellular		similar
Q9KZY5	Putative DNA-binding protein	A	Cytoplasmic	extrapolation by S.lividans TK24	Intracellular		similar
Q9L0G2	Putative DNA-binding protein	A	Cytoplasmic	extrapolation by S.lividans TK24	Intracellular		similar
Q9ADL0	Putative DNA-binding protein	A	Cytoplasmic	extrapolation by S.lividans TK24	Intracellular		similar
O50529	Putative DNA-binding protein	A	Cytoplasmic	extrapolation by S.lividans TK24	Intracellular		similar
Q93RY8	Putative DNA-binding protein	A	Cytoplasmic	extrapolation by S.lividans TK24	Intracellular		similar
Q9Z543	Putative DNA-binding protein	A	Cytoplasmic	extrapolation by S.lividans TK24	Intracellular		similar
Q9Z594	Putative DNA-binding protein	A	Cytoplasmic	extrapolation by S.lividans TK24	Intracellular		similar
Q8CJI5	Putative DNA-binding protein	A	Cytoplasmic	extrapolation by S.lividans TK24	Intracellular		similar
O69938	Putative DNa-binding protein	A	Cytoplasmic	extrapolation by S.lividans TK24	Intracellular		similar
O69807	Putative DNA-binding protein	A	Cytoplasmic	extrapolation by S.lividans TK24	Intracellular		similar
Q9ZBH4	Putative DNA-binding protein	A	Cytoplasmic	extrapolation by S.lividans TK24	Intracellular		similar
O69946	Putative DNA-binding protein	A	Cytoplasmic	extrapolation by S.lividans TK24	Intracellular		similar
O88031	Putative DNA-binding protein	A	Cytoplasmic	extrapolation by S.lividans TK24	Intracellular		similar
Q9XAH7	Putative DNA-binding protein	A	Cytoplasmic	extrapolation by S.lividans TK24	Intracellular		similar
Q9X7W5	Putative DNA-binding protein	A	Cytoplasmic	extrapolation by S.lividans TK24	Intracellular		similar
Q9L230	Putative DNA-binding protein	A	Cytoplasmic	extrapolation by S.lividans TK24	Intracellular		similar
Q9KZG6	Putative DNA-binding protein	A	Cytoplasmic	extrapolation by S.lividans TK24	Intracellular		similar
Q9FBV1	Putative DNA-binding protein	A	Cytoplasmic	extrapolation by S.lividans TK24	Intracellular		similar
Q9X7R8	Putative DNA-binding protein	A	Cytoplasmic	extrapolation by S.lividans TK24	Intracellular		similar
Q7AKC9	Putative DNA-binding protein	A	Cytoplasmic	extrapolation by S.lividans TK24	Intracellular		similar
Q9F396	Putative DNA-binding protein	A	Cytoplasmic	extrapolation by S.lividans TK24	Intracellular		similar
Q9F3E2	Putative DNA-binding protein	A	Cytoplasmic	extrapolation by S.lividans TK24	Intracellular		similar
Q93JG6	Putative DNA-binding protein	A	Cytoplasmic	extrapolation by S.lividans TK24	Intracellular		similar
Q9EWN0	Putative DNA-binding protein	A	Cytoplasmic	extrapolation by S.lividans TK24	Intracellular		similar
Q9EWM2	Putative DNA-binding protein	A	Cytoplasmic	extrapolation by S.lividans TK24	Intracellular		similar
Q9FBX8	Putative DNA-binding protein	A	Cytoplasmic	extrapolation by S.lividans TK24	Intracellular		similar
Q9FBW8	Putative DNA-binding protein	A	Cytoplasmic	extrapolation by S.lividans TK24	Intracellular		similar
Q9X9V0	Putative DNA-binding protein (Uncharacterized protein ORF9)	A	Cytoplasmic	extrapolation by S.lividans TK24	Intracellular		similar
Q9ACS4	Putative DNA-binding protein, MmyB	A	Cytoplasmic	de novo prediction			not included in LocateP
Q9RI53	Putative DNA-binding regulator	A	Cytoplasmic	extrapolation by S.lividans TK24	Intracellular		similar
Q9AK31	Putative ECF sigma factor	A	Cytoplasmic	extrapolation by S.lividans TK24	Intracellular	intracellular [GO:0005622]	similar
Q9X8Z7	Putative ECF sigma factor	A	Cytoplasmic	de novo prediction	Intracellular		similar
Q9RJ06	Putative ECF sigma factor	A	Cytoplasmic	extrapolation by S.lividans TK24	Intracellular		similar
Q9X8Z1	Putative ECF sigma factor	A	Cytoplasmic	extrapolation by S.lividans TK24	Intracellular		similar
Q9EWE3	Putative ECF sigma factor	A	Cytoplasmic	extrapolation by S.lividans TK24	Intracellular		similar
Q9EWE1	Putative ECF sigma factor	A	Cytoplasmic	extrapolation by S.lividans TK24	Intracellular		similar
Q9FBU7	Putative ECF sigma factor	A	Cytoplasmic	extrapolation by S.lividans TK24	Intracellular		similar
Q9KZV5	Putative ECF subfamily sigma factor	A	Cytoplasmic	extrapolation by S.lividans TK24	Intracellular		similar
Q9FC74	Putative ECF-family RNA polymerase sigma factor	A	Cytoplasmic	extrapolation by S.lividans TK24	Intracellular		similar
Q9AD34	Putative ECF-family sigma factor	A	Cytoplasmic	de novo prediction	Intracellular		similar
Q9K3H7	Putative ECF-sigma factor	A	Cytoplasmic	extrapolation by S.lividans TK24	Intracellular		similar
Q9EWW4	Putative ECF-sigma factor	A	Cytoplasmic	extrapolation by S.lividans TK24	Intracellular		similar
Q9FBL1	Putative ECF-subfamily sigma factor	A	Cytoplasmic	extrapolation by S.lividans TK24	Intracellular		similar
Q9K418	Putative electron transfer flavoprotein, alpha subunit	A	Cytoplasmic	extrapolation by S.lividans TK24	Intracellular		similar
Q9K417	Putative electron transfer flavoprotein, beta subunit	A	Cytoplasmic	extrapolation by S.lividans TK24	Intracellular	cytosol [GO:0005829]	similar
Q9XAQ1	Putative electron transfer oxidoreductase	A	Cytoplasmic	extrapolation by S.lividans TK24	Intracellular		similar
Q9K3W0	Putative enoyl CoA hydratase	A	Cytoplasmic	extrapolation by S.lividans TK24	Intracellular		similar
Q9X7Q4	Putative enoyl coA hydratase	A	Cytoplasmic	extrapolation by S.lividans TK24	Intracellular		similar
Q7API5	Putative enoyl reductase, MmyE	A	Cytoplasmic	de novo prediction		cytosol [GO:0005829]	not included in LocateP
Q9RJU6	Putative enoyl-CoA hydratase	A	Cytoplasmic	extrapolation by S.lividans TK24	Intracellular		similar
Q9EWW0	Putative enoyl-CoA hydratase	A	Cytoplasmic	extrapolation by S.lividans TK24	Intracellular		similar
Q9L1E6	Putative enoyl-coA hydratase	A	Cytoplasmic	extrapolation by S.lividans TK24	Intracellular		similar
Q93JE8	Putative enoyl-CoA hydratase	A	Cytoplasmic	extrapolation by S.lividans TK24	Intracellular		similar
Q9RJ30	Putative enoyl-CoA hydratase/isomerase	A	Cytoplasmic	extrapolation by S.lividans TK24	Intracellular		similar
Q9RJI8	Putative epimerase	A	Cytoplasmic	extrapolation by S.lividans TK24	Intracellular		similar
Q9WX08	Putative epimerase	A	Cytoplasmic	extrapolation by S.lividans TK24	Intracellular		similar
Q9L0W5	Putative epimerase	A	Cytoplasmic	extrapolation by S.lividans TK24	Intracellular		similar
Q9RJJ3	Putative epimerase/dehydratase	A	Cytoplasmic	extrapolation by S.lividans TK24	Intracellular		similar
Q9XA39	Putative epoxide hydrolase	A	Cytoplasmic	extrapolation by S.lividans TK24	Intracellular		similar
Q93S12	Putative epoxide hydrolase	A	Cytoplasmic	extrapolation by S.lividans TK24	Intracellular		similar
Q9RK50	Putative esterase	A	Cytoplasmic	extrapolation by S.lividans TK24	Intracellular		similar
Q9RK16	Putative esterase	A	Cytoplasmic	extrapolation by S.lividans TK24	Intracellular		similar
Q9RKC5	Putative esterase	A	Cytoplasmic	extrapolation by S.lividans TK24	Intracellular		similar
Q9X8J4	Putative esterase	A	Cytoplasmic	extrapolation by S.lividans TK24	Intracellular		similar
Q9K3V2	Putative esterase	A	Cytoplasmic	extrapolation by S.lividans TK24	Intracellular		similar
Q9FC27	Putative esterase	A	Cytoplasmic	extrapolation by S.lividans TK24	Intracellular		similar
Q9F3B4	Putative esterase	A	Cytoplasmic	extrapolation by S.lividans TK24	Intracellular		similar
Q9F3E8	Putative esterase	A	Cytoplasmic	extrapolation by S.lividans TK24	Intracellular		similar
Q9S2M1	Putative esterase/lipase	A	Cytoplasmic	extrapolation by S.lividans TK24	Intracellular	membrane [GO:0016020]	similar
Q9RCZ2	Putative excinuclease ABC subunit A	A	Cytoplasmic	extrapolation by S.lividans TK24	Intracellular		similar
Q9Z4Y0	Putative excisionase	A	Cytoplasmic	de novo prediction	Intracellular		similar
Q93J12	Putative excisionase	A	Cytoplasmic	de novo prediction	Intracellular		similar
Q9ADC0	Putative excisionase	A	Cytoplasmic	de novo prediction	Intracellular		similar
Q9RKB3	Putative exodeoxyribonuclease (EC 3.1.11.2) (Putative secreted protein)	A	Cytoplasmic	extrapolation by S.lividans TK24	N-terminally anchored (No CS)		different
Q93IX0	Putative exonuclease	A	Cytoplasmic	extrapolation by S.lividans TK24	Intracellular		similar
O86610	Putative exonuclease	A	Cytoplasmic	extrapolation by S.lividans TK24	Intracellular		similar
Q9Z502	Putative export associated protein	A	Cytoplasmic	extrapolation by S.lividans TK24	Intracellular		similar
Q8CK20	Putative expression regulator	A	Cytoplasmic	extrapolation by S.lividans TK24	Intracellular		similar
Q9EWS5	Putative ferredoxin	A	Cytoplasmic	extrapolation by S.lividans TK24	Intracellular		similar
O87593	Putative ferredoxin	A	Cytoplasmic	extrapolation by S.lividans TK24	Intracellular		similar
Q9KXY1	Putative ferredoxin	A	Cytoplasmic	extrapolation by S.lividans TK24	Intracellular		similar
Q9EWQ1	Putative ferredoxin	A	Cytoplasmic	extrapolation by S.lividans TK24	Intracellular		similar
Q9FC69	Putative ferredoxin reductase	A	Cytoplasmic	extrapolation by S.lividans TK24	Intracellular		similar
Q9RK35	Putative ferredoxin/ferredoxin-NADP reductase (Putative secreted protein)	A	Cytoplasmic	extrapolation by S.lividans TK24	Intracellular	cytoplasm [GO:0005737]	similar
Q8CJJ9	Putative flavin-binding monooxygenase	A	Cytoplasmic	extrapolation by S.lividans TK24	Intracellular		similar
Q9K416	Putative flavin-dependent reductase	A	Cytoplasmic	extrapolation by S.lividans TK24	Intracellular		similar
Q9RI74	Putative flavohemoprotein	A	Cytoplasmic	extrapolation by S.lividans TK24	Intracellular		similar
Q9RJ97	Putative flavoprotein	A	Cytoplasmic	extrapolation by S.lividans TK24	Intracellular		similar
O69869	Putative flavoprotein oxidoreductase	A	Cytoplasmic	extrapolation by S.lividans TK24	Intracellular	cell [GO:0005623]	similar
Q9RCW5	Putative formamidopyrimidine-DNA glycosylase	A	Cytoplasmic	extrapolation by S.lividans TK24	Intracellular		similar
Q9S2J9	Putative formate dehydrogenase	A	Cytoplasmic	extrapolation by S.lividans TK24	Intracellular		similar
Q9RK07	Putative formyltransferase	A	Cytoplasmic	extrapolation by S.lividans TK24	Intracellular		similar
Q9Z508	Putative fructokinase	A	Cytoplasmic	extrapolation by S.lividans TK24	Intracellular		similar
Q9XAS2	Putative fumarylacetoacetase	A	Cytoplasmic	extrapolation by S.lividans TK24	Intracellular		similar
Q9ZBG9	Putative gamma-glutamyl transferase	A	Cytoplasmic	extrapolation by S.lividans TK24	Intracellular		similar
Q9ZC07	Putative gas vesicle protein	A	Cytoplasmic	extrapolation by S.lividans TK24	Intracellular	gas vesicle [GO:0031411]	similar
Q9RJB3	Putative gas vesicle synthesis protein	A	Cytoplasmic	extrapolation by S.lividans TK24	Intracellular	gas vesicle [GO:0031411]	similar
Q9RJA8	Putative gas vesicle synthesis protein	A	Cytoplasmic	extrapolation by S.lividans TK24	Secretory(released) (with CS)	gas vesicle [GO:0031411]	different
Q9ZC12	Putative gas vesicle synthesis protein	A	Cytoplasmic	extrapolation by S.lividans TK24	Intracellular	gas vesicle [GO:0031411]	similar
Q9RJA7	Putative gas vesicle synthesis protein	A	Cytoplasmic	extrapolation by S.lividans TK24	Intracellular	vesicle membrane [GO:0012506]	similar
Q9ZC06	Putative gas vesicle synthesis protein	A	Cytoplasmic	extrapolation by S.lividans TK24	Intracellular	vesicle membrane [GO:0012506]	similar
Q9RJB5	Putative gas vesicle synthesis protein	A	Cytoplasmic	extrapolation by S.lividans TK24	Intracellular		similar
Q9RJB2	Putative gas vesicle synthesis protein	A	Cytoplasmic	extrapolation by S.lividans TK24	Intracellular		similar
Q9RJA6	Putative gas vesicle synthesis protein	A	Cytoplasmic	extrapolation by S.lividans TK24	Intracellular		similar
Q9ZC14	Putative gas vesicle synthesis protein	A	Cytoplasmic	extrapolation by S.lividans TK24	Intracellular		similar
Q9ZC11	Putative gas vesicle synthesis protein	A	Cytoplasmic	extrapolation by S.lividans TK24	Intracellular		similar
Q9ZC05	Putative gas vesicle synthesis protein	A	Cytoplasmic	extrapolation by S.lividans TK24	Intracellular		similar
Q9RIY0	Putative geranylgeranyl pyrophosphate synthase	A	Cytoplasmic	extrapolation by S.lividans TK24	Intracellular		similar
Q9L250	Putative globin	A	Cytoplasmic	extrapolation by S.lividans TK24	Intracellular		similar
Q9S1S9	Putative glucokinase	A	Cytoplasmic	de novo prediction	N-terminally anchored (No CS)		different
Q9S271	Putative gluconate dehydrogenase	A	Cytoplasmic	extrapolation by S.lividans TK24	Intracellular		similar
Q9Z514	Putative gluconeogenesis factor	A	Cytoplasmic	extrapolation by S.lividans TK24	Intracellular	cytoplasm [GO:0005737]	similar
Q9AK65	Putative glucose 1-dehydrogenase	A	Cytoplasmic	extrapolation by S.lividans TK24	Intracellular		similar
O88026	Putative glucosidase	A	Cytoplasmic	extrapolation by S.lividans TK24	Intracellular		similar
Q93JI5	Putative glutamate synthase small subunit	A	Cytoplasmic	extrapolation by S.lividans TK24	Intracellular		similar
Q9S2Z0	Putative glutamate synthase small subunit	A	Cytoplasmic	extrapolation by S.lividans TK24	Intracellular		similar
Q9KY07	Putative glutamate--cysteine ligase 2 (EC 6.3.2.2) (Gamma-glutamylcysteine synthetase 2) (GCS 2) (Gamma-GCS 2)	A	Cytoplasmic	extrapolation by S.lividans TK24	Intracellular		similar
Q9XA13	Putative glutamine amidotransferase	A	Cytoplasmic	extrapolation by S.lividans TK24	Intracellular	anthranilate synthase complex [GO:0005950]	similar
O88070	Putative glutamine synthetase	A	Cytoplasmic	extrapolation by S.lividans TK24	Intracellular		similar
Q9KZC7	Putative glutamine synthetase	A	Cytoplasmic	extrapolation by S.lividans TK24	Intracellular		similar
Q9FCK1	Putative glutaredoxin-like protein	A	Cytoplasmic	extrapolation by S.lividans TK24	Intracellular	cell [GO:0005623]	similar
Q9XAM4	Putative glutathione-dependent aldehyde dehydrogenase	A	Cytoplasmic	extrapolation by S.lividans TK24	Intracellular		similar
Q9X804	Putative glycerate kinase	A	Cytoplasmic	extrapolation by S.lividans TK24	Intracellular		similar
Q9X7U9	Putative glycerol dehydrogenase	A	Cytoplasmic	extrapolation by S.lividans TK24	Intracellular		similar
Q9RJR0	Putative glycerone kinase	A	Cytoplasmic	extrapolation by S.lividans TK24	Intracellular		similar
Q8VWD1	Putative glycine-rich protein	A	Cytoplasmic	de novo prediction	Intracellular		similar
Q9KY03	Putative glycogen debranching enzyme	A	Cytoplasmic	extrapolation by S.lividans TK24	Intracellular		similar
Q8CJR4	Putative glycogen phosphorylase	A	Cytoplasmic	extrapolation by S.lividans TK24	Intracellular		similar
Q9S234	Putative glycohydrolase	A	Cytoplasmic	extrapolation by S.lividans TK24	Intracellular		similar
Q9Z4X8	Putative glycolate oxidase	A	Cytoplasmic	extrapolation by S.lividans TK24	Intracellular		similar
Q9S2D4	Putative glycosyl hydrolase	A	Cytoplasmic	extrapolation by S.lividans TK24	Intracellular		similar
Q9KZN8	Putative glycosyl hydrolase	A	Cytoplasmic	extrapolation by S.lividans TK24	Intracellular		similar
Q9L1E9	Putative glycosyl hydrolase (Putative secreted protein)	A	Cytoplasmic	extrapolation by S.lividans TK24	Intracellular		similar
Q9L2I8	Putative glycosyl transferase	A	Cytoplasmic	extrapolation by S.lividans TK24	Intracellular	cell wall [GO:0005618]	similar
Q9S1V2	Putative glycosyl transferase	A	Cytoplasmic	de novo prediction	Intracellular	intracellular membrane-bounded organelle [GO:0043231]	similar
Q9RDJ7	Putative glycosyl transferase	A	Cytoplasmic	extrapolation by S.lividans TK24	Intracellular	membrane [GO:0016020]	similar
Q9L054	Putative glycosyl transferase	A	Cytoplasmic	extrapolation by S.lividans TK24	Intracellular	membrane [GO:0016020]	similar
Q9L053	Putative glycosyl transferase	A	Cytoplasmic	extrapolation by S.lividans TK24	Intracellular	membrane [GO:0016020]	similar
Q9L052	Putative glycosyl transferase	A	Cytoplasmic	extrapolation by S.lividans TK24	Intracellular	membrane [GO:0016020]	similar
Q9RJJ0	Putative glycosyl transferase	A	Cytoplasmic	extrapolation by S.lividans TK24	Intracellular		similar
Q7AKR1	Putative glycosyl transferase	A	Cytoplasmic	extrapolation by S.lividans TK24	Intracellular		similar
Q9RKY2	Putative glycosyl transferase	A	Cytoplasmic	extrapolation by S.lividans TK24	Intracellular		similar
Q9X7Z1	Putative glycosyl transferase	A	Cytoplasmic	extrapolation by S.lividans TK24	Intracellular		similar
Q9KXK2	Putative glycosyl transferase	A	Cytoplasmic	extrapolation by S.lividans TK24	Intracellular		similar
Q9KYG1	Putative glycosyl transferase	A	Cytoplasmic	extrapolation by S.lividans TK24	Intracellular		similar
Q9F324	Putative glycosyl transferase	A	Cytoplasmic	extrapolation by S.lividans TK24	Intracellular		similar
Q9KYT4	Putative glycosyl transferase	A	Cytoplasmic	extrapolation by S.lividans TK24	Intracellular		similar
Q8CJM1	Putative glycosyl transferase	A	Cytoplasmic	extrapolation by S.lividans TK24	Intracellular		similar
Q8CJZ1	Putative glycosyltransferase	A	Cytoplasmic	extrapolation by S.lividans TK24	Intracellular	membrane [GO:0016020]	similar
Q9L0W2	Putative glycosyltransferase	A	Cytoplasmic	extrapolation by S.lividans TK24	Intracellular		similar
Q9AK48	Putative glycosyltransferase	A	Cytoplasmic	extrapolation by S.lividans TK24	Intracellular		similar
Q9Z5A1	Putative glyoxylate carboligase	A	Cytoplasmic	extrapolation by S.lividans TK24	Intracellular		similar
Q9ADN8	Putative gntR family regulatory protein	A	Cytoplasmic	extrapolation by S.lividans TK24	Intracellular		similar
Q9X8D7	Putative gntR-family regulator	A	Cytoplasmic	de novo prediction	Intracellular		similar
Q9X8E2	Putative gntR-family regulator	A	Cytoplasmic	de novo prediction	Intracellular		similar
Q8VLL1	Putative GntR-family regulatory protein	A	Cytoplasmic	de novo prediction	Intracellular		similar
Q9K3F2	Putative gntR-family regulatory protein	A	Cytoplasmic	extrapolation by S.lividans TK24	Intracellular		similar
Q9FCF5	Putative GntR-family regulatory protein	A	Cytoplasmic	extrapolation by S.lividans TK24	Intracellular		similar
Q9X9T6	Putative gntR-family transcriptional regulator	A	Cytoplasmic	de novo prediction	Intracellular		similar
Q93J26	Putative GntR-family transcriptional regulator	A	Cytoplasmic	de novo prediction	Intracellular		similar
Q93J21	Putative GntR-family transcriptional regulator	A	Cytoplasmic	de novo prediction	Intracellular		similar
Q9AD59	Putative GntR-family transcriptional regulator	A	Cytoplasmic	de novo prediction	Intracellular		similar
Q93IU4	Putative GTP-binding protein	A	Cytoplasmic	extrapolation by S.lividans TK24	Intracellular		similar
Q9L0Q3	Putative guanyltransferase	A	Cytoplasmic	extrapolation by S.lividans TK24	Intracellular		similar
Q9KZM7	Putative heat shock protein (Hsp90-family)	A	Cytoplasmic	extrapolation by S.lividans TK24	Intracellular		similar
P40183	Putative heat shock protein HspR	A	Cytoplasmic	extrapolation by S.lividans TK24	Intracellular		similar
Q9X8Y2	Putative heavy metal reductase	A	Cytoplasmic	extrapolation by S.lividans TK24	Intracellular		similar
Q9XAR9	Putative helicase	A	Cytoplasmic	extrapolation by S.lividans TK24	Intracellular	chromosome [GO:0005694]; cytoplasm [GO:0005737]	similar
Q9RD88	Putative helicase	A	Cytoplasmic	de novo prediction	Intracellular	cytoplasm [GO:0005737]	similar
Q9X915	Putative helicase	A	Cytoplasmic	extrapolation by S.lividans TK24	Intracellular	cytoplasm [GO:0005737]	similar
Q9FBJ2	Putative helicase	A	Cytoplasmic	extrapolation by S.lividans TK24	Intracellular	cytoplasm [GO:0005737]	similar
Q9KZJ3	Putative helicase	A	Cytoplasmic	extrapolation by S.lividans TK24	Intracellular	cytosol [GO:0005829]	similar
Q9RJ70	Putative helicase	A	Cytoplasmic	extrapolation by S.lividans TK24	Intracellular	cytosol [GO:0005829]	similar
Q9AD14	Putative helicase	A	Cytoplasmic	de novo prediction	Intracellular		similar
Q9ACT6	Putative helicase	A	Cytoplasmic	de novo prediction			not included in LocateP
Q8CK37	Putative helicase	A	Cytoplasmic	extrapolation by S.lividans TK24	N-terminally anchored (No CS)		different
Q9RKT0	Putative helicase	A	Cytoplasmic	extrapolation by S.lividans TK24	Intracellular		similar
Q9RKS6	Putative histidine kinase	A	Cytoplasmic	extrapolation by S.lividans TK24	Intracellular	integral component of membrane [GO:0016021]; intracellular [GO:0005622]	similar
Q9KXS6	Putative homeostasis protein	A	Cytoplasmic	extrapolation by S.lividans TK24	Intracellular		similar
Q99Q80	Putative hydratase	A	Cytoplasmic	de novo prediction	Intracellular		similar
Q9K426	Putative hydrogenase	A	Cytoplasmic	extrapolation by S.lividans TK24	Intracellular		similar
Q8CK45	Putative hydrolase	A	Cytoplasmic	extrapolation by S.lividans TK24	Intracellular	cytosol [GO:0005829]	similar
Q9L0M6	Putative hydrolase	A	Cytoplasmic	extrapolation by S.lividans TK24	Intracellular	cytosol [GO:0005829]	similar
Q9AD62	Putative hydrolase	A	Cytoplasmic	de novo prediction	Intracellular		similar
Q9RI73	Putative hydrolase	A	Cytoplasmic	extrapolation by S.lividans TK24	Intracellular		similar
Q9RK95	Putative hydrolase	A	Cytoplasmic	extrapolation by S.lividans TK24	Intracellular		similar
Q9RL59	Putative hydrolase	A	Cytoplasmic	extrapolation by S.lividans TK24	Intracellular		similar
Q8CK57	Putative hydrolase	A	Cytoplasmic	extrapolation by S.lividans TK24	Intracellular		similar
Q9RJG4	Putative hydrolase	A	Cytoplasmic	extrapolation by S.lividans TK24	Intracellular		similar
Q9L2I7	Putative hydrolase	A	Cytoplasmic	extrapolation by S.lividans TK24	Intracellular		similar
Q9EWT1	Putative hydrolase	A	Cytoplasmic	extrapolation by S.lividans TK24	Intracellular		similar
Q9RJE4	Putative hydrolase	A	Cytoplasmic	extrapolation by S.lividans TK24	Intracellular		similar
Q9RD31	Putative hydrolase	A	Cytoplasmic	extrapolation by S.lividans TK24	Intracellular		similar
Q9RD12	Putative hydrolase	A	Cytoplasmic	extrapolation by S.lividans TK24	Intracellular		similar
Q9RCX1	Putative hydrolase	A	Cytoplasmic	extrapolation by S.lividans TK24	Intracellular		similar
Q9K437	Putative hydrolase	A	Cytoplasmic	extrapolation by S.lividans TK24	Intracellular		similar
Q9K3Q1	Putative hydrolase	A	Cytoplasmic	extrapolation by S.lividans TK24	Intracellular		similar
Q9K3P5	Putative hydrolase	A	Cytoplasmic	extrapolation by S.lividans TK24	Intracellular		similar
Q9EX06	Putative hydrolase	A	Cytoplasmic	extrapolation by S.lividans TK24	Intracellular		similar
Q9K3H6	Putative hydrolase	A	Cytoplasmic	extrapolation by S.lividans TK24	Intracellular		similar
Q93IW2	Putative hydrolase	A	Cytoplasmic	extrapolation by S.lividans TK24	Intracellular		similar
Q9L104	Putative hydrolase	A	Cytoplasmic	extrapolation by S.lividans TK24	Intracellular		similar
Q9EWH4	Putative hydrolase	A	Cytoplasmic	extrapolation by S.lividans TK24	Intracellular		similar
Q9Z505	Putative hydrolase	A	Cytoplasmic	extrapolation by S.lividans TK24	Intracellular		similar
Q93JH8	Putative hydrolase	A	Cytoplasmic	extrapolation by S.lividans TK24	Intracellular		similar
Q9KXI8	Putative hydrolase	A	Cytoplasmic	extrapolation by S.lividans TK24	Intracellular		similar
Q9KY44	Putative hydrolase	A	Cytoplasmic	extrapolation by S.lividans TK24	Intracellular		similar
Q9KZR5	Putative hydrolase	A	Cytoplasmic	extrapolation by S.lividans TK24	Intracellular		similar
Q9F2Q6	Putative hydrolase	A	Cytoplasmic	extrapolation by S.lividans TK24	Intracellular		similar
Q9RKB6	Putative hydrolase	A	Cytoplasmic	extrapolation by S.lividans TK24	Intracellular		similar
Q9Z4Z8	Putative hydrolase	A	Cytoplasmic	extrapolation by S.lividans TK24	Intracellular		similar
Q9WX01	Putative hydrolase	A	Cytoplasmic	extrapolation by S.lividans TK24	Intracellular		similar
Q9X8G0	Putative hydrolase	A	Cytoplasmic	extrapolation by S.lividans TK24	Intracellular		similar
Q9X931	Putative hydrolase	A	Cytoplasmic	extrapolation by S.lividans TK24	Intracellular		similar
Q9XA41	Putative hydrolase	A	Cytoplasmic	extrapolation by S.lividans TK24	Intracellular		similar
Q9X8X2	Putative hydrolase	A	Cytoplasmic	extrapolation by S.lividans TK24	Intracellular		similar
Q9XA70	Putative hydrolase	A	Cytoplasmic	extrapolation by S.lividans TK24	Intracellular		similar
Q9KZU2	Putative hydrolase	A	Cytoplasmic	extrapolation by S.lividans TK24	Intracellular		similar
Q9FCH8	Putative hydrolase	A	Cytoplasmic	extrapolation by S.lividans TK24	Intracellular		similar
Q9KXN4	Putative hydrolase	A	Cytoplasmic	extrapolation by S.lividans TK24	Intracellular		similar
Q9K3V0	Putative hydrolase	A	Cytoplasmic	extrapolation by S.lividans TK24	Intracellular		similar
Q9F366	Putative hydrolase	A	Cytoplasmic	extrapolation by S.lividans TK24	Intracellular		similar
Q9F2S5	Putative hydrolase	A	Cytoplasmic	extrapolation by S.lividans TK24	Intracellular		similar
Q7AKH7	Putative hydrolase	A	Cytoplasmic	extrapolation by S.lividans TK24	Intracellular		similar
Q9FBJ3	Putative hydrolase	A	Cytoplasmic	extrapolation by S.lividans TK24	Intracellular		similar
Q9FBI7	Putative hydrolase	A	Cytoplasmic	extrapolation by S.lividans TK24	Intracellular		similar
Q9L1D9	Putative hydrolase	A	Cytoplasmic	extrapolation by S.lividans TK24	Intracellular		similar
O86530	Putative hydrolase	A	Cytoplasmic	extrapolation by S.lividans TK24	Intracellular		similar
O69985	Putative hydrolase	A	Cytoplasmic	extrapolation by S.lividans TK24	Intracellular		similar
O54172	Putative hydrolase	A	Cytoplasmic	extrapolation by S.lividans TK24	Intracellular		similar
O69862	Putative hydrolase	A	Cytoplasmic	extrapolation by S.lividans TK24	Intracellular		similar
Q9X825	Putative hydrolase	A	Cytoplasmic	extrapolation by S.lividans TK24	Intracellular		similar
Q9RKW3	Putative hydrolase	A	Cytoplasmic	extrapolation by S.lividans TK24	Intracellular		similar
Q93RS1	Putative hydrolase	A	Cytoplasmic	extrapolation by S.lividans TK24	Intracellular		similar
O69939	Putative hydrolase	A	Cytoplasmic	extrapolation by S.lividans TK24	Intracellular		similar
O86546	Putative hydrolase	A	Cytoplasmic	extrapolation by S.lividans TK24	Intracellular		similar
Q9K480	Putative hydrolase	A	Cytoplasmic	extrapolation by S.lividans TK24	Intracellular		similar
Q9K4I0	Putative hydrolase	A	Cytoplasmic	extrapolation by S.lividans TK24	Intracellular		similar
Q9KYM6	Putative hydrolase	A	Cytoplasmic	extrapolation by S.lividans TK24	Intracellular		similar
Q9L120	Putative hydrolase	A	Cytoplasmic	extrapolation by S.lividans TK24	Intracellular		similar
Q93J91	Putative hydrolase	A	Cytoplasmic	extrapolation by S.lividans TK24	Intracellular		similar
Q9F3F0	Putative hydrolase	A	Cytoplasmic	extrapolation by S.lividans TK24	Intracellular		similar
Q9AK02	Putative hydrolase	A	Cytoplasmic	extrapolation by S.lividans TK24	Intracellular		similar
Q9AJY9	Putative hydrolase	A	Cytoplasmic	extrapolation by S.lividans TK24	Intracellular		similar
Q9EWL3	Putative hydrolase	A	Cytoplasmic	extrapolation by S.lividans TK24	Intracellular		similar
Q9FCF1	Putative hydrolase (Dienelactone hydrolase family)	A	Cytoplasmic	extrapolation by S.lividans TK24	Intracellular		similar
Q9KZ37	Putative hydrolase (Putative hydrolase SCO7095)	A	Cytoplasmic	extrapolation by S.lividans TK24	Intracellular		similar
Q9RKX1	Putative hydro-lyase SCO1412 (EC 4.2.1.-)	A	Cytoplasmic	extrapolation by S.lividans TK24	Intracellular		similar
Q9FC75	Putative hydroperoxide resistance protein	A	Cytoplasmic	extrapolation by S.lividans TK24	Intracellular		similar
Q9RK97	Putative hydroxylase	A	Cytoplasmic	extrapolation by S.lividans TK24	Intracellular		similar
Q9K3Q5	Putative hydroxylase	A	Cytoplasmic	extrapolation by S.lividans TK24	Intracellular		similar
Q93RT8	Putative hydroxylase	A	Cytoplasmic	extrapolation by S.lividans TK24	Intracellular		similar
Q9XAL6	Putative hydroxylase	A	Cytoplasmic	extrapolation by S.lividans TK24	Intracellular		similar
Q9X7R7	Putative hydroxylase	A	Cytoplasmic	extrapolation by S.lividans TK24	Intracellular		similar
Q9X7R5	Putative hydroxylase	A	Cytoplasmic	extrapolation by S.lividans TK24	Intracellular		similar
Q9X8I1	Putative hydroxymethyldihydropteridine pyrophosphokinase	A	Cytoplasmic	extrapolation by S.lividans TK24	Intracellular		similar
Q9Z596	Putative hydroxypyruvate isomerase (EC 5.3.1.22)	A	Cytoplasmic	extrapolation by S.lividans TK24	Intracellular		similar
Q9X8I5	Putative hypoxanthine phosphoribosyltransferase	A	Cytoplasmic	extrapolation by S.lividans TK24	Intracellular	cytoplasm [GO:0005737]	similar
Q93RZ6	Putative IclR-family regulatory protein	A	Cytoplasmic	extrapolation by S.lividans TK24	Intracellular		similar
Q9L0Z8	Putative inosine monophosphate dehydrogenase	A	Cytoplasmic	extrapolation by S.lividans TK24	Intracellular		similar
Q9L0I6	Putative inosine-5'-monophosphate dehydrogenase	A	Cytoplasmic	extrapolation by S.lividans TK24	Intracellular	cytoplasm [GO:0005737]	similar
Q9L0E4	Putative insertion element IS1652 transposase	A	Cytoplasmic	extrapolation by S.lividans TK24	Intracellular		similar
O86758	Putative insertion element IS1652 transposase (Transposase)	A	Cytoplasmic	de novo prediction	Intracellular		similar
Q9RI71	Putative insertion element transposase	A	Cytoplasmic	extrapolation by S.lividans TK24	Intracellular		similar
Q9KZ52	Putative insertion element transposase	A	Cytoplasmic	extrapolation by S.lividans TK24	Intracellular		similar
Q9AJY4	Putative insertion element transposase	A	Cytoplasmic	extrapolation by S.lividans TK24	Intracellular		similar
Q9KZ49	Putative insertion element transposase (Fragment)	A	Cytoplasmic	de novo prediction	Intracellular		similar
Q9RJU2	Putative insertion element transposase (Transposase)	A	Cytoplasmic	de novo prediction	Intracellular		similar
Q9RK43	Putative integral membrane protein	A	Cytoplasmic	extrapolation by S.lividans TK24	Intracellular		similar
Q9RJH0	Putative integral membrane protein	A	Cytoplasmic	extrapolation by S.lividans TK24	Intracellular		similar
Q9RD80	Putative integral membrane protein	A	Cytoplasmic	extrapolation by S.lividans TK24	Intracellular		similar
Q9KZI0	Putative integral membrane protein	A	Cytoplasmic	extrapolation by S.lividans TK24	Intracellular		similar
Q9KZA3	Putative integral membrane protein	A	Cytoplasmic	extrapolation by S.lividans TK24	Intracellular		similar
Q9KY86	Putative integral membrane protein	A	Cytoplasmic	extrapolation by S.lividans TK24	Secretory(released) (with CS)		different
Q9X7M7	Putative integral membrane protein	A	Cytoplasmic	extrapolation by S.lividans TK24	Intracellular		similar
Q9Z4Y1	Putative integrase	A	Cytoplasmic	de novo prediction	Intracellular		similar
Q9FCF9	Putative integrase	A	Cytoplasmic	de novo prediction	Intracellular		similar
Q9F2Z7	Putative integrase	A	Cytoplasmic	de novo prediction	Intracellular		similar
Q9ADB9	Putative integrase	A	Cytoplasmic	de novo prediction	Intracellular		similar
Q9L1H4	Putative integrase	A	Cytoplasmic	extrapolation by S.lividans TK24	Intracellular		similar
Q9KXL7	Putative integrase	A	Cytoplasmic	extrapolation by S.lividans TK24	Intracellular		similar
Q93J11	Putative integrase (Fragment)	A	Cytoplasmic	de novo prediction	Intracellular		similar
Q9ZBZ3	Putative integrase /recombinase	A	Cytoplasmic	de novo prediction	Intracellular		similar
Q9L2A9	Putative integrase/recombinase	A	Cytoplasmic	de novo prediction	Intracellular		similar
Q9ACW1	Putative integrase/recombinase	A	Cytoplasmic	de novo prediction	Intracellular		similar
Q8VWE2	Putative integrase/recombinase	A	Cytoplasmic	de novo prediction	Intracellular		similar
Q9X7S9	Putative ion channel subunit	A	Cytoplasmic	extrapolation by S.lividans TK24	Intracellular		similar
Q9XA36	Putative ion-transporting ATPase	A	Cytoplasmic	extrapolation by S.lividans TK24	Intracellular		similar
Q9XA35	Putative ion-transporting ATPase	A	Cytoplasmic	extrapolation by S.lividans TK24	Intracellular		similar
Q9K4F8	Putative iron uptake regulatory protein	A	Cytoplasmic	extrapolation by S.lividans TK24	Intracellular		similar
O69839	Putative iron-sulfur binding oxidoreductase	A	Cytoplasmic	extrapolation by S.lividans TK24	Intracellular	cytoplasm [GO:0005737]; membrane [GO:0016020]	similar
Q9XAA9	Putative iron-sulfur protein	A	Cytoplasmic	extrapolation by S.lividans TK24	Intracellular		similar
O69925	Putative IS element ATP binding protein	A	Cytoplasmic	extrapolation by S.lividans TK24	Intracellular	cytoplasm [GO:0005737]	similar
Q9S1W7	Putative IS element ATP-binding protein	A	Cytoplasmic	de novo prediction	Intracellular		similar
Q8R5N1	Putative IS element ATP-binding protein (Fragment)	A	Cytoplasmic	de novo prediction	Intracellular	cytoplasm [GO:0005737]	similar
O69927	Putative IS1648 transposase	A	Cytoplasmic	de novo prediction	Intracellular		similar
O69928	Putative IS1648 transposase	A	Cytoplasmic	de novo prediction	Intracellular		similar
Q9RKG2	Putative isomerase	A	Cytoplasmic	de novo prediction	Intracellular		similar
Q9KZ12	Putative isomerase	A	Cytoplasmic	extrapolation by S.lividans TK24	Intracellular		similar
Q9X7S8	Putative isomerase	A	Cytoplasmic	extrapolation by S.lividans TK24	Intracellular		similar
Q9F3A5	Putative isomerase	A	Cytoplasmic	extrapolation by S.lividans TK24	Intracellular		similar
Q9F3Q7	Putative isomerase	A	Cytoplasmic	extrapolation by S.lividans TK24	Intracellular		similar
Q9L0U2	Putative ketoacyl CoA thiolase	A	Cytoplasmic	extrapolation by S.lividans TK24	Intracellular		similar
P16544	Putative ketoacyl reductase (EC 1.3.1.-)	A	Cytoplasmic	extrapolation by S.lividans TK24	Intracellular		similar
Q9K3F6	Putative ketoreductase	A	Cytoplasmic	extrapolation by S.lividans TK24	Intracellular		similar
Q9FBU4	Putative ketoreductase	A	Cytoplasmic	extrapolation by S.lividans TK24	Intracellular		similar
Q9X816	Putative kinase	A	Cytoplasmic	extrapolation by S.lividans TK24	Intracellular	cytoplasm [GO:0005737]	similar
Q9L259	Putative kinase	A	Cytoplasmic	extrapolation by S.lividans TK24	Intracellular		similar
Q9KYR5	Putative kinase	A	Cytoplasmic	extrapolation by S.lividans TK24	Intracellular		similar
O69970	Putative kinase/phosphohydrolase	A	Cytoplasmic	extrapolation by S.lividans TK24	Intracellular	cell wall [GO:0005618]; plasma membrane [GO:0005886]	similar
O87600	Putative LacI family regulator (Putative LacI family repressor)	A	Cytoplasmic	extrapolation by S.lividans TK24	Intracellular		similar
Q9S1T0	Putative LacI family transcriptional regulator	A	Cytoplasmic	de novo prediction	Intracellular		similar
Q9RKF2	Putative lacI-family transcriptional regulator	A	Cytoplasmic	de novo prediction	Intracellular		similar
Q9X862	Putative lacI-family transcriptional regulator	A	Cytoplasmic	de novo prediction	Intracellular		similar
Q9X846	Putative L-allo-threonine aldolase	A	Cytoplasmic	extrapolation by S.lividans TK24	Intracellular		similar
Q9X8B0	Putative large ATP-binding protein	A	Cytoplasmic	de novo prediction	Intracellular		similar
Q9X8M6	Putative large ATP-binding protein	A	Cytoplasmic	extrapolation by S.lividans TK24	Intracellular		similar
Q9X8M7	Putative large ATP-binding protein	A	Cytoplasmic	extrapolation by S.lividans TK24	Intracellular		similar
Q9X8M9	Putative large ATP-binding protein	A	Cytoplasmic	extrapolation by S.lividans TK24	Intracellular		similar
Q9X877	Putative large glycine/alanine rich protein	A	Cytoplasmic	extrapolation by S.lividans TK24	Intracellular		similar
Q9Z529	Putative large Pro/Ala/Gly-rich protein	A	Cytoplasmic	extrapolation by S.lividans TK24	Intracellular		similar
Q9RL07	Putative ligase	A	Cytoplasmic	extrapolation by S.lividans TK24	Intracellular		similar
Q9FCA1	Putative ligase	A	Cytoplasmic	extrapolation by S.lividans TK24	Intracellular		similar
Q9EWV9	Putative ligase	A	Cytoplasmic	extrapolation by S.lividans TK24	Intracellular		similar
Q9KZC3	Putative lipase	A	Cytoplasmic	extrapolation by S.lividans TK24	Intracellular	membrane [GO:0016020]	similar
Q9K3H5	Putative lipase	A	Cytoplasmic	extrapolation by S.lividans TK24	Intracellular		similar
Q9FC55	Putative lipase	A	Cytoplasmic	extrapolation by S.lividans TK24	Intracellular		similar
Q9X8R1	Putative lipase/esterase	A	Cytoplasmic	extrapolation by S.lividans TK24	Intracellular		similar
O69817	Putative lipoate-protein ligase	A	Cytoplasmic	extrapolation by S.lividans TK24	Intracellular		similar
O86780	Putative lipoprotein	E	Cytoplasmic	extrapolation by S.lividans TK24	Lipid anchored		similar
Q9X7W0	Putative lipoprotein	A	Cytoplasmic	extrapolation by S.lividans TK24	Intracellular		similar
Q9Z5A6	Putative long-chain-fatty-acid-CoA ligase	A	Cytoplasmic	extrapolation by S.lividans TK24	Intracellular		similar
Q9RKK8	Putative LSR2-like protein	A	Cytoplasmic	extrapolation by S.lividans TK24	Intracellular		similar
Q9EWN6	Putative lyase	A	Cytoplasmic	extrapolation by S.lividans TK24	Intracellular	anthranilate synthase complex [GO:0005950]	similar
Q9K3N2	Putative lyase	A	Cytoplasmic	extrapolation by S.lividans TK24	Intracellular	cytoplasm [GO:0005737]	similar
Q9XA78	Putative lyase	A	Cytoplasmic	extrapolation by S.lividans TK24	Intracellular		similar
Q9X9X9	Putative lyase	A	Cytoplasmic	extrapolation by S.lividans TK24	Intracellular		similar
Q9ADI9	Putative lyase	A	Cytoplasmic	extrapolation by S.lividans TK24	Intracellular		similar
Q9KZZ0	Putative lyase	A	Cytoplasmic	extrapolation by S.lividans TK24	Intracellular		similar
O86701	Putative lyase	A	Cytoplasmic	extrapolation by S.lividans TK24	Intracellular		similar
Q9FBU2	Putative lyase	A	Cytoplasmic	extrapolation by S.lividans TK24	Intracellular		similar
Q9FBS1	Putative lyase	A	Cytoplasmic	extrapolation by S.lividans TK24	Intracellular		similar
Q9L175	Putative lyase	A	Cytoplasmic	extrapolation by S.lividans TK24	Intracellular		similar
Q9RI55	Putative lycopene cyclase	A	Cytoplasmic	extrapolation by S.lividans TK24	Intracellular		similar
Q99Q47	Putative lysase	A	Cytoplasmic	de novo prediction	Intracellular		similar
O69865	Putative lysine/ornithine decarboxylase	A	Cytoplasmic	extrapolation by S.lividans TK24	Intracellular	cytoplasm [GO:0005737]	similar
Q9L0J4	Putative lysR-family regulatory protein	A	Cytoplasmic	extrapolation by S.lividans TK24	Intracellular		similar
Q8CJR9	Putative magnesium chelatase	A	Cytoplasmic	extrapolation by S.lividans TK24	Intracellular		similar
Q9FBR7	Putative magnesium chelatase	A	Cytoplasmic	extrapolation by S.lividans TK24	Intracellular		similar
Q9F3K4	Putative malate oxidoreductase	A	Cytoplasmic	extrapolation by S.lividans TK24	Intracellular		similar
Q9KZP4	Putative mannose-1-phosphate guanyltransferase	A	Cytoplasmic	extrapolation by S.lividans TK24	Intracellular		similar
Q9ADM6	Putative marR regulatory protein	A	Cytoplasmic	extrapolation by S.lividans TK24	Intracellular		similar
Q9KXM1	Putative marR-family protein	A	Cytoplasmic	extrapolation by S.lividans TK24	Intracellular		similar
Q9EWY1	Putative marR-family regulator	A	Cytoplasmic	extrapolation by S.lividans TK24	Intracellular		similar
Q9K3T1	Putative MarR-family regulator	A	Cytoplasmic	extrapolation by S.lividans TK24	Intracellular		similar
Q9FCH2	Putative MarR-family regulator	A	Cytoplasmic	extrapolation by S.lividans TK24	Intracellular		similar
Q9RL39	Putative MarR-family regulatory protein	A	Cytoplasmic	extrapolation by S.lividans TK24	Intracellular		similar
Q9RCX0	Putative marR-family regulatory protein	A	Cytoplasmic	extrapolation by S.lividans TK24	Intracellular		similar
Q9K3Q0	Putative MarR-family regulatory protein	A	Cytoplasmic	extrapolation by S.lividans TK24	Intracellular		similar
Q9L1Y8	Putative MarR-family regulatory protein	A	Cytoplasmic	extrapolation by S.lividans TK24	Intracellular		similar
Q9K3W9	Putative marR-family regulatory protein	A	Cytoplasmic	extrapolation by S.lividans TK24	Intracellular		similar
Q9KZ35	Putative MarR-family regulatory protein	A	Cytoplasmic	extrapolation by S.lividans TK24	Intracellular		similar
Q9F3P8	Putative marR-family regulatory protein	A	Cytoplasmic	extrapolation by S.lividans TK24	Intracellular		similar
Q9AK01	Putative marR-family regulatory protein	A	Cytoplasmic	extrapolation by S.lividans TK24	Intracellular		similar
Q9X864	Putative maturase-related protein	A	Cytoplasmic	de novo prediction	Intracellular		similar
Q9RIX0	Putative membrane protein	A	Cytoplasmic	extrapolation by S.lividans TK24	Intracellular	cytosol [GO:0005829]	similar
Q93J34	Putative membrane protein	B	Cytoplasmic	extrapolation by S.lividans TK24	N-terminally anchored (No CS)	integral component of membrane [GO:0016021]	similar
Q9K448	Putative membrane protein	A	Cytoplasmic	de novo prediction	Intracellular		similar
Q9RJI9	Putative membrane protein	A	Cytoplasmic	extrapolation by S.lividans TK24	Intracellular		similar
Q9RD17	Putative membrane protein	A	Cytoplasmic	extrapolation by S.lividans TK24	Intracellular		similar
Q9RD16	Putative membrane protein	A	Cytoplasmic	extrapolation by S.lividans TK24	Intracellular		similar
Q9RKW7	Putative membrane protein	A	Cytoplasmic	extrapolation by S.lividans TK24	Intracellular		similar
Q9RKW8	Putative membrane protein	A	Cytoplasmic	extrapolation by S.lividans TK24	Intracellular		similar
Q9S218	Putative membrane protein	A	Cytoplasmic	extrapolation by S.lividans TK24	Intracellular		similar
Q9S2Y7	Putative membrane protein	A	Cytoplasmic	extrapolation by S.lividans TK24	Intracellular		similar
Q9F3H2	Putative membrane protein	A	Cytoplasmic	extrapolation by S.lividans TK24	Intracellular		similar
Q9K3U5	Putative membrane protein	A	Cytoplasmic	extrapolation by S.lividans TK24	Intracellular		similar
Q9AD78	Putative membrane protein	A	Cytoplasmic	extrapolation by S.lividans TK24	N-terminally anchored (No CS)		different
Q9FBL0	Putative membrane protein	B	Cytoplasmic	extrapolation by S.lividans TK24	Intracellular		similar
Q9XAE8	Putative membrane protein	A	Cytoplasmic	extrapolation by S.lividans TK24	Intracellular		similar
Q9K3L5	Putative metal associated protein	A	Cytoplasmic	extrapolation by S.lividans TK24	Intracellular	cytoplasm [GO:0005737]	similar
Q9L2H5	Putative metal uptake regulation protein	A	Cytoplasmic	extrapolation by S.lividans TK24	Intracellular	protein-DNA complex [GO:0032993]	similar
Q9L2L8	Putative metalloprotease	A	Cytoplasmic	extrapolation by S.lividans TK24	Intracellular		similar
Q9FC22	Putative methylase	A	Cytoplasmic	de novo prediction	N-terminally anchored (No CS)	cytosol [GO:0005829]	different
Q9KZB8	Putative methylase	A	Cytoplasmic	extrapolation by S.lividans TK24	Intracellular		similar
Q9RIX7	Putative methylesterase	A	Cytoplasmic	extrapolation by S.lividans TK24	Intracellular		similar
Q9KZI3	Putative methyltransferase	A	Cytoplasmic	extrapolation by S.lividans TK24	Intracellular	cytoplasm [GO:0005737]	similar
Q9S2V8	Putative methyltransferase	A	Cytoplasmic	extrapolation by S.lividans TK24	Intracellular	cytoplasm [GO:0005737]	similar
Q93J83	Putative methyltransferase	A	Cytoplasmic	extrapolation by S.lividans TK24	Intracellular	cytoplasm [GO:0005737]	similar
Q9X9V1	Putative methyltransferase	A	Cytoplasmic	extrapolation by S.lividans TK24	Intracellular	cytoplasm [GO:0005737]	similar
O54158	Putative methyltransferase	A	Cytoplasmic	extrapolation by S.lividans TK24	Intracellular	cytoplasm [GO:0005737]	similar
Q9FC29	Putative methyltransferase	A	Cytoplasmic	extrapolation by S.lividans TK24	Intracellular	cytoplasm [GO:0005737]	similar
Q9RJD2	Putative methyltransferase	A	Cytoplasmic	extrapolation by S.lividans TK24	Intracellular	cytosol [GO:0005829]	similar
Q9EX43	Putative methyltransferase	A	Cytoplasmic	de novo prediction	Intracellular		similar
Q9RKI0	Putative methyltransferase	A	Cytoplasmic	de novo prediction	Intracellular		similar
Q9RI56	Putative methyltransferase	A	Cytoplasmic	extrapolation by S.lividans TK24	Intracellular		similar
Q9RJJ6	Putative methyltransferase	A	Cytoplasmic	extrapolation by S.lividans TK24	Intracellular		similar
Q9RJP6	Putative methyltransferase	A	Cytoplasmic	extrapolation by S.lividans TK24	Intracellular		similar
Q9RJB6	Putative methyltransferase	A	Cytoplasmic	extrapolation by S.lividans TK24	Intracellular		similar
Q9XA90	Putative methyltransferase	A	Cytoplasmic	extrapolation by S.lividans TK24	Intracellular		similar
Q9L1C7	Putative methyltransferase	A	Cytoplasmic	extrapolation by S.lividans TK24	Intracellular		similar
Q9S2R6	Putative methyltransferase	A	Cytoplasmic	extrapolation by S.lividans TK24	Intracellular		similar
Q9KXK3	Putative methyltransferase	A	Cytoplasmic	extrapolation by S.lividans TK24	Intracellular		similar
Q9L0U0	Putative methyltransferase	A	Cytoplasmic	extrapolation by S.lividans TK24	Intracellular		similar
Q9X9V2	Putative mini-circle protein	A	Cytoplasmic	extrapolation by S.lividans TK24	Intracellular		similar
Q9AK85	Putative molibdenum binding protein	A	Cytoplasmic	extrapolation by S.lividans TK24	Intracellular		similar
Q9XA51	Putative molybdenum cofactor biosynthesis protein	A	Cytoplasmic	extrapolation by S.lividans TK24	Intracellular	cytoplasm [GO:0005737]	similar
Q9KZU1	Putative molybdopterin converting factor	A	Cytoplasmic	extrapolation by S.lividans TK24	Intracellular		similar
Q9L1X3	Putative monooxygenase	A	Cytoplasmic	de novo prediction	Intracellular		similar
Q9S1P2	Putative monooxygenase	A	Cytoplasmic	extrapolation by S.lividans TK24	Intracellular		similar
Q9RK22	Putative monooxygenase	A	Cytoplasmic	extrapolation by S.lividans TK24	Intracellular		similar
Q9S2I7	Putative monooxygenase	A	Cytoplasmic	extrapolation by S.lividans TK24	Intracellular		similar
Q9L071	Putative monooxygenase	A	Cytoplasmic	extrapolation by S.lividans TK24	Intracellular		similar
Q9F372	Putative monooxygenase	A	Cytoplasmic	extrapolation by S.lividans TK24	Intracellular		similar
Q9EWD7	Putative monooxygenase	A	Cytoplasmic	extrapolation by S.lividans TK24	Intracellular		similar
Q9K462	Putative monooxygenase	A	Cytoplasmic	extrapolation by S.lividans TK24	Intracellular		similar
Q9F3D2	Putative monooxygenase	A	Cytoplasmic	extrapolation by S.lividans TK24	Intracellular		similar
Q9F3D1	Putative monooxygenase	A	Cytoplasmic	extrapolation by S.lividans TK24	Intracellular		similar
Q9K3Z5	Putative monooxygenase (Putative secreted protein)	A	Cytoplasmic	extrapolation by S.lividans TK24	N-terminally anchored (with CS)		different
Q7APH8	Putative monooxygenase, mmyO	A	Cytoplasmic	de novo prediction		cytosol [GO:0005829]	not included in LocateP
Q9S1Z9	Putative multi-domain beta keto-acyl synthase	A	Cytoplasmic	extrapolation by S.lividans TK24	Intracellular	cytoplasm [GO:0005737]	similar
Q9S200	Putative multi-domain beta keto-acyl synthase	A	Cytoplasmic	extrapolation by S.lividans TK24	Intracellular		similar
Q9RKR9	Putative multi-domain regulatory protein	A	Cytoplasmic	extrapolation by S.lividans TK24	Intracellular	intracellular [GO:0005622]	similar
Q9K402	Putative multi-domain regulatory protein	A	Cytoplasmic	extrapolation by S.lividans TK24	Intracellular		similar
Q9F3H5	Putative mutase	A	Cytoplasmic	extrapolation by S.lividans TK24	Intracellular		similar
Q9EX27	Putative mut-like protein	A	Cytoplasmic	extrapolation by S.lividans TK24	Intracellular		similar
Q9K3X1	Putative mut-like protein	A	Cytoplasmic	extrapolation by S.lividans TK24	Intracellular		similar
Q9F3B5	Putative MutT-family protein	A	Cytoplasmic	extrapolation by S.lividans TK24	Intracellular		similar
Q9ADD1	Putative mutT-like protein	A	Cytoplasmic	de novo prediction	Intracellular		similar
Q9FCB0	Putative MutT-like protein	A	Cytoplasmic	extrapolation by S.lividans TK24	Intracellular		similar
Q9KZV8	Putative mutT-like protein	A	Cytoplasmic	extrapolation by S.lividans TK24	Intracellular		similar
Q9KXW9	Putative mutT-like protein	A	Cytoplasmic	extrapolation by S.lividans TK24	Intracellular		similar
Q93IY3	Putative mutT-like protein	A	Cytoplasmic	extrapolation by S.lividans TK24	Intracellular		similar
Q9Z4Y8	Putative myo-inositol phosphate synthase	A	Cytoplasmic	extrapolation by S.lividans TK24	Intracellular	cytoplasm [GO:0005737]	similar
Q9RDA8	Putative N-acetylglucosamine-6-phosphate deacetylase	A	Cytoplasmic	extrapolation by S.lividans TK24	Intracellular		similar
Q9KXV7	Putative N-acetylglucosamine-6-phosphate deacetylase	A	Cytoplasmic	extrapolation by S.lividans TK24	Intracellular		similar
Q93J73	Putative NAD-binding protein	A	Cytoplasmic	extrapolation by S.lividans TK24	Intracellular	cytosol [GO:0005829]	similar
Q9KYF1	Putative NADH dehydrogenase	A	Cytoplasmic	extrapolation by S.lividans TK24	Intracellular		similar
Q9FBN0	Putative NADH dehydrogenase/NAD(P)H nitroreductase SCO5049 (EC 1.-.-.-)	A	Cytoplasmic	extrapolation by S.lividans TK24	Intracellular		similar
Q9FBV0	Putative NADH dehydrogenase/NAD(P)H nitroreductase SCO7141 (EC 1.-.-.-)	A	Cytoplasmic	extrapolation by S.lividans TK24	Intracellular		similar
Q9KXX0	Putative NADP-dependent alcohol dehydrogenase	A	Cytoplasmic	extrapolation by S.lividans TK24	Intracellular		similar
Q9S2G3	Putative nicotinamidase	A	Cytoplasmic	extrapolation by S.lividans TK24	Intracellular	cytoplasm [GO:0005737]	similar
Q9L2E6	Putative nitrate reductase	A	Cytoplasmic	extrapolation by S.lividans TK24	Intracellular		similar
O86715	Putative nitrate reductase delta chain NarJ	A	Cytoplasmic	extrapolation by S.lividans TK24	Intracellular		similar
Q9RI30	Putative nitrate reductase delta chain NarJ2	A	Cytoplasmic	extrapolation by S.lividans TK24	Intracellular		similar
Q9L2D2	Putative nitrite reductase large subunit NirB	A	Cytoplasmic	extrapolation by S.lividans TK24	Intracellular		similar
Q9L2D3	Putative nitrite reductase NirB	A	Cytoplasmic	extrapolation by S.lividans TK24	Intracellular		similar
Q9L2D1	Putative nitrite reductase small subunit NirC	A	Cytoplasmic	extrapolation by S.lividans TK24	Intracellular	nitrite reductase complex [NAD(P)H] [GO:0009344]	similar
Q9ADG1	Putative nitrite/sulphite reductase	A	Cytoplasmic	extrapolation by S.lividans TK24	Intracellular		similar
Q9RI80	Putative noncomposite transposon transposase	A	Cytoplasmic	de novo prediction	Intracellular		similar
Q9F2K2	Putative nucleoside hydrolase	A	Cytoplasmic	extrapolation by S.lividans TK24	Intracellular	cytosol [GO:0005829]	similar
Q9KZK6	Putative nucleotide phosphorylase	A	Cytoplasmic	extrapolation by S.lividans TK24	Intracellular		similar
Q9WW65	Putative nucleotide sugar-1-phosphate transferase	A	Cytoplasmic	extrapolation by S.lividans TK24	Intracellular		similar
Q7AKC5	Putative nucleotide-binding protein	A	Cytoplasmic	extrapolation by S.lividans TK24	Intracellular		similar
Q9L0I4	Putative nucleotide-sugar dehydrogenase	A	Cytoplasmic	extrapolation by S.lividans TK24	Intracellular		similar
Q9FBM9	Putative nucleotide-sugar dehydrogenase	A	Cytoplasmic	extrapolation by S.lividans TK24	Intracellular		similar
Q9F2Z2	Putative nucleotidyltransferase	A	Cytoplasmic	extrapolation by S.lividans TK24	Intracellular		similar
Q9KYA5	Putative O-methyltransferase	A	Cytoplasmic	de novo prediction	Intracellular	cytoplasm [GO:0005737]	similar
Q9L251	Putative O-methyltransferase	A	Cytoplasmic	extrapolation by S.lividans TK24	Intracellular	cytoplasm [GO:0005737]	similar
Q9KXI2	Putative O-methyltransferase	A	Cytoplasmic	extrapolation by S.lividans TK24	Intracellular		similar
Q9L163	Putative O-methyltransferase	A	Cytoplasmic	extrapolation by S.lividans TK24	Lipid anchored		different
Q9FCH3	Putative organophosphate acid anhydrase	A	Cytoplasmic	extrapolation by S.lividans TK24	Intracellular		similar
Q9F370	Putative oxidase	A	Cytoplasmic	extrapolation by S.lividans TK24	Intracellular		similar
O54095	Putative oxidase	A	Cytoplasmic	extrapolation by S.lividans TK24	Intracellular		similar
Q9X7R4	Putative oxidoreducatse	A	Cytoplasmic	extrapolation by S.lividans TK24	Intracellular		similar
Q9RKH2	Putative oxidoreductase	A	Cytoplasmic	de novo prediction	Intracellular	cell [GO:0005623]	similar
Q9EWF0	Putative oxidoreductase	A	Cytoplasmic	extrapolation by S.lividans TK24	Intracellular	cell [GO:0005623]	similar
Q9K3G0	Putative oxidoreductase	A	Cytoplasmic	extrapolation by S.lividans TK24	Intracellular	cytoplasm [GO:0005737]	similar
O86828	Putative oxidoreductase	A	Cytoplasmic	extrapolation by S.lividans TK24	Intracellular	cytoplasm [GO:0005737]	similar
Q9ZBV6	Putative oxidoreductase	A	Cytoplasmic	extrapolation by S.lividans TK24	N-terminally anchored (No CS)	cytoplasm [GO:0005737]	different
Q9X888	Putative oxidoreductase	A	Cytoplasmic	extrapolation by S.lividans TK24	Intracellular	cytosol [GO:0005829]	similar
Q9KY78	Putative oxidoreductase	A	Cytoplasmic	extrapolation by S.lividans TK24	Intracellular	cytosol [GO:0005829]	similar
Q9K4I4	Putative oxidoreductase	A	Cytoplasmic	extrapolation by S.lividans TK24	Intracellular	cytosol [GO:0005829]	similar
Q9F389	Putative oxidoreductase	A	Cytoplasmic	extrapolation by S.lividans TK24	Intracellular	cytosol [GO:0005829]	similar
Q9RKR6	Putative oxidoreductase	A	Cytoplasmic	extrapolation by S.lividans TK24	Intracellular	integral component of plasma membrane [GO:0005887]	similar
Q9KZA4	Putative oxidoreductase	A	Cytoplasmic	extrapolation by S.lividans TK24	Intracellular	membrane [GO:0016020]	similar
Q9S1U8	Putative oxidoreductase	A	Cytoplasmic	de novo prediction	Intracellular		similar
Q9S1Q7	Putative oxidoreductase	A	Cytoplasmic	de novo prediction	Intracellular		similar
Q9X8X9	Putative oxidoreductase	A	Cytoplasmic	de novo prediction	Intracellular		similar
Q9L212	Putative oxidoreductase	A	Cytoplasmic	de novo prediction	Intracellular		similar
Q9L1V6	Putative oxidoreductase	A	Cytoplasmic	de novo prediction	N-terminally anchored (No CS)		different
Q9ACZ1	Putative oxidoreductase	A	Cytoplasmic	de novo prediction	Intracellular		similar
Q99PY4	Putative oxidoreductase	A	Cytoplasmic	de novo prediction	Intracellular		similar
Q9RI66	Putative oxidoreductase	A	Cytoplasmic	extrapolation by S.lividans TK24	Intracellular		similar
Q9RI61	Putative oxidoreductase	A	Cytoplasmic	extrapolation by S.lividans TK24	Intracellular		similar
Q9RIX5	Putative oxidoreductase	A	Cytoplasmic	extrapolation by S.lividans TK24	Intracellular		similar
Q9RI54	Putative oxidoreductase	A	Cytoplasmic	extrapolation by S.lividans TK24	Intracellular		similar
Q9S1Q6	Putative oxidoreductase	A	Cytoplasmic	extrapolation by S.lividans TK24	Intracellular		similar
Q9S1Q4	Putative oxidoreductase	A	Cytoplasmic	extrapolation by S.lividans TK24	Intracellular		similar
Q9S1Q1	Putative oxidoreductase	A	Cytoplasmic	extrapolation by S.lividans TK24	Intracellular		similar
Q9RK99	Putative oxidoreductase	A	Cytoplasmic	extrapolation by S.lividans TK24	Intracellular		similar
Q9S2D7	Putative oxidoreductase	A	Cytoplasmic	extrapolation by S.lividans TK24	Intracellular		similar
Q9RL18	Putative oxidoreductase	A	Cytoplasmic	extrapolation by S.lividans TK24	Intracellular		similar
Q9RL00	Putative oxidoreductase	A	Cytoplasmic	extrapolation by S.lividans TK24	Intracellular		similar
Q9RL57	Putative oxidoreductase	A	Cytoplasmic	extrapolation by S.lividans TK24	Intracellular		similar
Q9RJL6	Putative oxidoreductase	A	Cytoplasmic	extrapolation by S.lividans TK24	Intracellular		similar
Q9RK87	Putative oxidoreductase	A	Cytoplasmic	extrapolation by S.lividans TK24	Intracellular		similar
Q93RZ4	Putative oxidoreductase	A	Cytoplasmic	extrapolation by S.lividans TK24	Intracellular		similar
Q9RJQ0	Putative oxidoreductase	A	Cytoplasmic	extrapolation by S.lividans TK24	Intracellular		similar
Q8CK48	Putative oxidoreductase	A	Cytoplasmic	extrapolation by S.lividans TK24	Intracellular		similar
Q9L2J5	Putative oxidoreductase	A	Cytoplasmic	extrapolation by S.lividans TK24	Intracellular		similar
Q9EWU5	Putative oxidoreductase	A	Cytoplasmic	extrapolation by S.lividans TK24	Intracellular		similar
Q9EWT6	Putative oxidoreductase	A	Cytoplasmic	extrapolation by S.lividans TK24	Intracellular		similar
Q9EWT4	Putative oxidoreductase	A	Cytoplasmic	extrapolation by S.lividans TK24	Intracellular		similar
Q9EWT2	Putative oxidoreductase	A	Cytoplasmic	extrapolation by S.lividans TK24	Intracellular		similar
Q9EWT0	Putative oxidoreductase	A	Cytoplasmic	extrapolation by S.lividans TK24	Intracellular		similar
Q9RJD0	Putative oxidoreductase	A	Cytoplasmic	extrapolation by S.lividans TK24	Intracellular		similar
Q8CK46	Putative oxidoreductase	A	Cytoplasmic	extrapolation by S.lividans TK24	Intracellular		similar
Q9XAB2	Putative oxidoreductase	A	Cytoplasmic	extrapolation by S.lividans TK24	Intracellular		similar
Q9XA84	Putative oxidoreductase	A	Cytoplasmic	extrapolation by S.lividans TK24	Intracellular		similar
Q9RCW3	Putative oxidoreductase	A	Cytoplasmic	extrapolation by S.lividans TK24	Intracellular		similar
Q9RD15	Putative oxidoreductase	A	Cytoplasmic	extrapolation by S.lividans TK24	Intracellular		similar
Q9RIU9	Putative oxidoreductase	A	Cytoplasmic	extrapolation by S.lividans TK24	Intracellular		similar
Q9EX28	Putative oxidoreductase	A	Cytoplasmic	extrapolation by S.lividans TK24	Intracellular		similar
Q9K3R0	Putative oxidoreductase	A	Cytoplasmic	extrapolation by S.lividans TK24	Intracellular		similar
Q9EX17	Putative oxidoreductase	A	Cytoplasmic	extrapolation by S.lividans TK24	Intracellular		similar
Q9EX14	Putative oxidoreductase	A	Cytoplasmic	extrapolation by S.lividans TK24	Intracellular		similar
Q9EWZ9	Putative oxidoreductase	A	Cytoplasmic	extrapolation by S.lividans TK24	Intracellular		similar
Q9EWY4	Putative oxidoreductase	A	Cytoplasmic	extrapolation by S.lividans TK24	Intracellular		similar
Q9RJX1	Putative oxidoreductase	A	Cytoplasmic	extrapolation by S.lividans TK24	Intracellular		similar
Q9K3F9	Putative oxidoreductase	A	Cytoplasmic	extrapolation by S.lividans TK24	Intracellular		similar
Q9K3F5	Putative oxidoreductase	A	Cytoplasmic	extrapolation by S.lividans TK24	Intracellular		similar
Q9K3Z8	Putative oxidoreductase	A	Cytoplasmic	extrapolation by S.lividans TK24	Intracellular		similar
Q9K3Z6	Putative oxidoreductase	A	Cytoplasmic	extrapolation by S.lividans TK24	Intracellular		similar
Q9AK91	Putative oxidoreductase	A	Cytoplasmic	extrapolation by S.lividans TK24	Intracellular		similar
Q9L1B2	Putative oxidoreductase	A	Cytoplasmic	extrapolation by S.lividans TK24	Intracellular		similar
Q9AD97	Putative oxidoreductase	A	Cytoplasmic	extrapolation by S.lividans TK24	Intracellular		similar
Q9S260	Putative oxidoreductase	A	Cytoplasmic	extrapolation by S.lividans TK24	Intracellular		similar
Q9AJX4	Putative oxidoreductase	A	Cytoplasmic	extrapolation by S.lividans TK24	Intracellular		similar
Q9RJ37	Putative oxidoreductase	A	Cytoplasmic	extrapolation by S.lividans TK24	Intracellular		similar
Q9X9Y7	Putative oxidoreductase	A	Cytoplasmic	extrapolation by S.lividans TK24	Intracellular		similar
Q9RL65	Putative oxidoreductase	A	Cytoplasmic	extrapolation by S.lividans TK24	Intracellular		similar
Q9S2P5	Putative oxidoreductase	A	Cytoplasmic	extrapolation by S.lividans TK24	Intracellular		similar
Q9RKP3	Putative oxidoreductase	A	Cytoplasmic	extrapolation by S.lividans TK24	Intracellular		similar
Q9RKP1	Putative oxidoreductase	A	Cytoplasmic	extrapolation by S.lividans TK24	Intracellular		similar
Q9RDP0	Putative oxidoreductase	A	Cytoplasmic	extrapolation by S.lividans TK24	Intracellular		similar
Q9L2C8	Putative oxidoreductase	A	Cytoplasmic	extrapolation by S.lividans TK24	Intracellular		similar
Q9RDD8	Putative oxidoreductase	A	Cytoplasmic	extrapolation by S.lividans TK24	Intracellular		similar
Q9RDL3	Putative oxidoreductase	A	Cytoplasmic	extrapolation by S.lividans TK24	Intracellular		similar
Q9RDH5	Putative oxidoreductase	A	Cytoplasmic	extrapolation by S.lividans TK24	Intracellular		similar
Q9RDA4	Putative oxidoreductase	A	Cytoplasmic	extrapolation by S.lividans TK24	Intracellular		similar
Q9KZS7	Putative oxidoreductase	A	Cytoplasmic	extrapolation by S.lividans TK24	Intracellular		similar
Q9L1S0	Putative oxidoreductase	A	Cytoplasmic	extrapolation by S.lividans TK24	Intracellular		similar
Q9L1R8	Putative oxidoreductase	A	Cytoplasmic	extrapolation by S.lividans TK24	Intracellular		similar
Q8CJY1	Putative oxidoreductase	A	Cytoplasmic	extrapolation by S.lividans TK24	Intracellular		similar
Q8CJX7	Putative oxidoreductase	A	Cytoplasmic	extrapolation by S.lividans TK24	Intracellular		similar
Q9Z4W3	Putative oxidoreductase	A	Cytoplasmic	extrapolation by S.lividans TK24	Intracellular		similar
Q9X890	Putative oxidoreductase	A	Cytoplasmic	extrapolation by S.lividans TK24	N-terminally anchored (No CS)		different
Q9X924	Putative oxidoreductase	A	Cytoplasmic	extrapolation by S.lividans TK24	Intracellular		similar
Q9L0X4	Putative oxidoreductase	A	Cytoplasmic	extrapolation by S.lividans TK24	Intracellular		similar
Q9ZBX8	Putative oxidoreductase	A	Cytoplasmic	extrapolation by S.lividans TK24	Intracellular		similar
Q93J29	Putative oxidoreductase	A	Cytoplasmic	extrapolation by S.lividans TK24	Intracellular		similar
Q8CJU8	Putative oxidoreductase	A	Cytoplasmic	extrapolation by S.lividans TK24	Intracellular		similar
Q9K4G9	Putative oxidoreductase	A	Cytoplasmic	extrapolation by S.lividans TK24	Intracellular		similar
Q9FBQ4	Putative oxidoreductase	A	Cytoplasmic	extrapolation by S.lividans TK24	Intracellular		similar
Q9KXT7	Putative oxidoreductase	A	Cytoplasmic	extrapolation by S.lividans TK24	Intracellular		similar
Q9F2Z5	Putative oxidoreductase	A	Cytoplasmic	extrapolation by S.lividans TK24	Intracellular		similar
Q9F2Y0	Putative oxidoreductase	A	Cytoplasmic	extrapolation by S.lividans TK24	Intracellular		similar
Q9F2W7	Putative oxidoreductase	A	Cytoplasmic	extrapolation by S.lividans TK24	Intracellular		similar
Q9F2W6	Putative oxidoreductase	A	Cytoplasmic	extrapolation by S.lividans TK24	Intracellular		similar
Q9K3J1	Putative oxidoreductase	A	Cytoplasmic	extrapolation by S.lividans TK24	Intracellular		similar
Q9EWV3	Putative oxidoreductase	A	Cytoplasmic	extrapolation by S.lividans TK24	Intracellular		similar
Q9ADD8	Putative oxidoreductase	A	Cytoplasmic	extrapolation by S.lividans TK24	Intracellular		similar
Q7AKI0	Putative oxidoreductase	A	Cytoplasmic	extrapolation by S.lividans TK24	Intracellular		similar
Q8CJS3	Putative oxidoreductase	A	Cytoplasmic	extrapolation by S.lividans TK24	Intracellular		similar
Q9K486	Putative oxidoreductase	A	Cytoplasmic	extrapolation by S.lividans TK24	Intracellular		similar
Q9XAG5	Putative oxidoreductase	A	Cytoplasmic	extrapolation by S.lividans TK24	Intracellular		similar
Q9Z587	Putative oxidoreductase	A	Cytoplasmic	extrapolation by S.lividans TK24	Intracellular		similar
Q93JE1	Putative oxidoreductase	A	Cytoplasmic	extrapolation by S.lividans TK24	Intracellular		similar
Q9X828	Putative oxidoreductase	A	Cytoplasmic	extrapolation by S.lividans TK24	Intracellular		similar
Q9ZBN8	Putative oxidoreductase	A	Cytoplasmic	extrapolation by S.lividans TK24	Intracellular		similar
Q9ZBN7	Putative oxidoreductase	A	Cytoplasmic	extrapolation by S.lividans TK24	Intracellular		similar
Q93RT7	Putative oxidoreductase	A	Cytoplasmic	extrapolation by S.lividans TK24	Intracellular		similar
Q93RT5	Putative oxidoreductase	A	Cytoplasmic	extrapolation by S.lividans TK24	Intracellular		similar
O69810	Putative oxidoreductase	A	Cytoplasmic	extrapolation by S.lividans TK24	Intracellular		similar
Q8CJN0	Putative oxidoreductase	A	Cytoplasmic	extrapolation by S.lividans TK24	Intracellular		similar
Q9ZBJ9	Putative oxidoreductase	A	Cytoplasmic	extrapolation by S.lividans TK24	Intracellular		similar
O86732	Putative oxidoreductase	A	Cytoplasmic	extrapolation by S.lividans TK24	Intracellular		similar
Q9ZBW7	Putative oxidoreductase	A	Cytoplasmic	extrapolation by S.lividans TK24	Intracellular		similar
O69945	Putative oxidoreductase	A	Cytoplasmic	extrapolation by S.lividans TK24	Intracellular		similar
Q9X7P7	Putative oxidoreductase	A	Cytoplasmic	extrapolation by S.lividans TK24	Intracellular		similar
Q9X7Y1	Putative oxidoreductase	A	Cytoplasmic	extrapolation by S.lividans TK24	Intracellular		similar
Q9KZG8	Putative oxidoreductase	A	Cytoplasmic	extrapolation by S.lividans TK24	Intracellular		similar
Q9KZG4	Putative oxidoreductase	A	Cytoplasmic	extrapolation by S.lividans TK24	Intracellular		similar
Q9KZE8	Putative oxidoreductase	A	Cytoplasmic	extrapolation by S.lividans TK24	Intracellular		similar
Q9KZE7	Putative oxidoreductase	A	Cytoplasmic	extrapolation by S.lividans TK24	Intracellular		similar
Q9FC25	Putative oxidoreductase	A	Cytoplasmic	extrapolation by S.lividans TK24	Intracellular		similar
Q9KZ45	Putative oxidoreductase	A	Cytoplasmic	extrapolation by S.lividans TK24	Intracellular		similar
Q9FC86	Putative oxidoreductase	A	Cytoplasmic	extrapolation by S.lividans TK24	Intracellular		similar
Q9FBT0	Putative oxidoreductase	A	Cytoplasmic	extrapolation by S.lividans TK24	Intracellular		similar
Q9X7T6	Putative oxidoreductase	A	Cytoplasmic	extrapolation by S.lividans TK24	Intracellular		similar
Q9K4J5	Putative oxidoreductase	A	Cytoplasmic	extrapolation by S.lividans TK24	Intracellular		similar
Q9KYM4	Putative oxidoreductase	A	Cytoplasmic	extrapolation by S.lividans TK24	Intracellular		similar
Q8CJK2	Putative oxidoreductase	A	Cytoplasmic	extrapolation by S.lividans TK24	Intracellular		similar
Q9L186	Putative oxidoreductase	A	Cytoplasmic	extrapolation by S.lividans TK24	Intracellular		similar
Q93JB1	Putative oxidoreductase	A	Cytoplasmic	extrapolation by S.lividans TK24	Intracellular		similar
Q93JA6	Putative oxidoreductase	A	Cytoplasmic	extrapolation by S.lividans TK24	Intracellular		similar
Q8CJJ7	Putative oxidoreductase	A	Cytoplasmic	extrapolation by S.lividans TK24	Intracellular		similar
Q9F3C2	Putative oxidoreductase	A	Cytoplasmic	extrapolation by S.lividans TK24	Intracellular		similar
Q9F3A3	Putative oxidoreductase	A	Cytoplasmic	extrapolation by S.lividans TK24	Intracellular		similar
Q9F387	Putative oxidoreductase	A	Cytoplasmic	extrapolation by S.lividans TK24	Intracellular		similar
Q9EWJ0	Putative oxidoreductase	A	Cytoplasmic	extrapolation by S.lividans TK24	Intracellular		similar
Q9F3N3	Putative oxidoreductase	A	Cytoplasmic	extrapolation by S.lividans TK24	Intracellular		similar
Q9F3N2	Putative oxidoreductase	A	Cytoplasmic	extrapolation by S.lividans TK24	Intracellular		similar
Q9F3M8	Putative oxidoreductase	A	Cytoplasmic	extrapolation by S.lividans TK24	N-terminally anchored (No CS)		different
Q9EX62	Putative oxidoreductase	A	Cytoplasmic	extrapolation by S.lividans TK24	Intracellular		similar
Q93JG7	Putative oxidoreductase	A	Cytoplasmic	extrapolation by S.lividans TK24	Intracellular		similar
Q9EWL1	Putative oxidoreductase	A	Cytoplasmic	extrapolation by S.lividans TK24	Intracellular		similar
Q9EWK9	Putative oxidoreductase	A	Cytoplasmic	extrapolation by S.lividans TK24	Intracellular		similar
Q9FBX4	Putative oxidoreductase	A	Cytoplasmic	extrapolation by S.lividans TK24	Intracellular		similar
Q9FBW7	Putative oxidoreductase	A	Cytoplasmic	extrapolation by S.lividans TK24	N-terminally anchored (No CS)		different
Q9EWM9	Putative oxidoreductase (Fragment)	A	Cytoplasmic	de novo prediction	Intracellular		similar
Q9RKS4	Putative oxidoreductase alpha-subunit	A	Cytoplasmic	extrapolation by S.lividans TK24	Intracellular		similar
Q9RKS5	Putative oxidoreductase beta-subunit	A	Cytoplasmic	extrapolation by S.lividans TK24	Intracellular		similar
Q7APH5	Putative oxidoreductase involved in 2-Alkyl-4-hydroxymethylfuran-3-carboxylic acid biosynthesis, MmfH	A	Cytoplasmic	de novo prediction			not included in LocateP
Q9ACZ2	Putative oxidoreductase subunit	A	Cytoplasmic	de novo prediction	Intracellular		similar
Q9ACY9	Putative oxidoreductase subunit	A	Cytoplasmic	de novo prediction	Intracellular		similar
Q9S2F6	Putative oxidoreductase subunit	A	Cytoplasmic	extrapolation by S.lividans TK24	Intracellular		similar
Q9ZBN9	Putative oxidoreductase subunit	A	Cytoplasmic	extrapolation by S.lividans TK24	Intracellular		similar
Q9RK27	Putative oxidoreductase, iron-sulphur binding subunit	A	Cytoplasmic	extrapolation by S.lividans TK24	Intracellular		similar
Q9EWZ2	Putative oxidoreductase, iron-sulphur binding subunit	A	Cytoplasmic	extrapolation by S.lividans TK24	Intracellular		similar
Q7API8	Putative oxidoreductase, MmyF	A	Cytoplasmic	de novo prediction			not included in LocateP
Q9ACS3	Putative oxidoreductase, MmyG	A	Cytoplasmic	de novo prediction			not included in LocateP
Q9KXU4	Putative oxidoreduxtase	A	Cytoplasmic	extrapolation by S.lividans TK24	Intracellular	cytosol [GO:0005829]	similar
Q9RCZ3	Putative oxygenase	A	Cytoplasmic	extrapolation by S.lividans TK24	Intracellular	cytosol [GO:0005829]	similar
Q9KYH9	Putative oxygenase (Putative secreted protein)	A	Cytoplasmic	extrapolation by S.lividans TK24	Intracellular		similar
Q9XAE2	Putative oxygenase subunit	A	Cytoplasmic	extrapolation by S.lividans TK24	Intracellular		similar
Q9RDD2	Putative oxygen-independent coproporphyrinogen III oxidase	A	Cytoplasmic	extrapolation by S.lividans TK24	Intracellular	cytoplasm [GO:0005737]	similar
Q9S228	Putative partitioning or sporulation protein	A	Cytoplasmic	extrapolation by S.lividans TK24	Intracellular		similar
Q9S6U0	Putative partitioning or sporulation protein	A	Cytoplasmic	extrapolation by S.lividans TK24	Intracellular		similar
Q9S6U1	Putative partitioning or sporulation protein	A	Cytoplasmic	extrapolation by S.lividans TK24	Intracellular		similar
Q8VWE4	Putative partitioning protein ParA	A	Cytoplasmic	de novo prediction			not included in LocateP
Q93RZ9	Putative peptidase	A	Cytoplasmic	extrapolation by S.lividans TK24	Intracellular		similar
Q9K425	Putative peptidase	A	Cytoplasmic	extrapolation by S.lividans TK24	Intracellular		similar
Q9KXQ8	Putative peptidase	A	Cytoplasmic	extrapolation by S.lividans TK24	Intracellular		similar
Q9AD91	Putative peptidase	A	Cytoplasmic	extrapolation by S.lividans TK24	Intracellular		similar
Q9F2K4	Putative peptidase	A	Cytoplasmic	extrapolation by S.lividans TK24	Intracellular		similar
Q9AK43	Putative peptidase	A	Cytoplasmic	extrapolation by S.lividans TK24	Intracellular		similar
Q9F348	Putative peptidase	A	Cytoplasmic	extrapolation by S.lividans TK24	Intracellular		similar
Q9FCK3	Putative peptidase	A	Cytoplasmic	extrapolation by S.lividans TK24	Intracellular		similar
Q9XAJ2	Putative peptide hydrolase	A	Cytoplasmic	extrapolation by S.lividans TK24	Intracellular		similar
Q9RK08	Putative peptide monooxygenase	A	Cytoplasmic	extrapolation by S.lividans TK24	Intracellular		similar
O54154	Putative peptide synthase	A	Cytoplasmic	extrapolation by S.lividans TK24	Intracellular		similar
O69825	Putative peptide synthase	A	Cytoplasmic	extrapolation by S.lividans TK24	Intracellular		similar
O69826	Putative peptide synthase	A	Cytoplasmic	extrapolation by S.lividans TK24	Intracellular		similar
Q9RK14	Putative peptide synthetase	A	Cytoplasmic	extrapolation by S.lividans TK24	Intracellular		similar
Q8CJS2	Putative peptide transport system ATP-binding subunit	A	Cytoplasmic	extrapolation by S.lividans TK24	Intracellular		similar
Q9RCW0	Putative PfkB-family carbohydrate kinase	A	Cytoplasmic	extrapolation by S.lividans TK24	Intracellular		similar
Q9L226	Putative phage integrase	A	Cytoplasmic	de novo prediction	Intracellular		similar
Q93JC1	Putative phenylacetic acid degradation NADH oxidoreductase PaaE	A	Cytoplasmic	extrapolation by S.lividans TK24	Intracellular		similar
Q93JC5	Putative phenylacetic acid degradation protein PaaA	A	Cytoplasmic	extrapolation by S.lividans TK24	Intracellular	cytosol [GO:0005829]	similar
Q93JC4	Putative phenylacetic acid degradation protein PaaB	A	Cytoplasmic	extrapolation by S.lividans TK24	Intracellular		similar
Q93JC3	Putative phenylacetic acid degradation protein PaaC	A	Cytoplasmic	extrapolation by S.lividans TK24	Intracellular	cytosol [GO:0005829]	similar
Q93JC2	Putative phenylacetic acid degradation protein PaaD	A	Cytoplasmic	extrapolation by S.lividans TK24	Intracellular		similar
Q93JC6	Putative phenylacetic acid degradation protein PaaI	A	Cytoplasmic	extrapolation by S.lividans TK24	Intracellular		similar
Q9ZBY8	Putative phenylalanine aminotransferase (EC 2.6.1.-)	A	Cytoplasmic	extrapolation by S.lividans TK24	Intracellular		similar
Q9KYY0	Putative phosphatase	A	Cytoplasmic	extrapolation by S.lividans TK24	Intracellular	cytosol [GO:0005829]	similar
Q9L1C2	Putative phosphatase	A	Cytoplasmic	extrapolation by S.lividans TK24	Intracellular		similar
Q9ADA1	Putative phosphatase	A	Cytoplasmic	extrapolation by S.lividans TK24	Intracellular		similar
Q93JF4	Putative phosphatase	A	Cytoplasmic	extrapolation by S.lividans TK24	N-terminally anchored (No CS)		different
Q9RKV8	Putative phosphatase	A	Cytoplasmic	extrapolation by S.lividans TK24	Intracellular		similar
Q7APH4	Putative phosphatase involved in 2-Alkyl-4-hydroxymethylfuran-3-carboxylic acid biosynthesis, MmfP	A	Cytoplasmic	de novo prediction			not included in LocateP
Q9K3Q8	Putative phosphodiesterase	A	Cytoplasmic	extrapolation by S.lividans TK24	Intracellular		similar
Q9RKX8	Putative phosphodiesterase	A	Cytoplasmic	extrapolation by S.lividans TK24	Intracellular		similar
Q93J31	Putative phosphodiesterase	A	Cytoplasmic	extrapolation by S.lividans TK24	Intracellular		similar
Q9F2R9	Putative phosphoglycerate mutase	A	Cytoplasmic	extrapolation by S.lividans TK24	Intracellular		similar
Q9K466	Putative phosphoglycerate mutase	A	Cytoplasmic	extrapolation by S.lividans TK24	Intracellular		similar
Q9KZ51	Putative phospholipase	A	Cytoplasmic	extrapolation by S.lividans TK24	Intracellular	membrane [GO:0016020]	similar
Q9AD82	Putative phosphomannomutase	A	Cytoplasmic	extrapolation by S.lividans TK24	Intracellular	cytosol [GO:0005829]	similar
Q8CJL8	Putative phosphonopyruvate decarboxylase	A	Cytoplasmic	de novo prediction	Intracellular		similar
Q9RKG9	Putative phosphorylase	A	Cytoplasmic	de novo prediction	Intracellular		similar
Q8CJS7	Putative phosphorylmutase	A	Cytoplasmic	extrapolation by S.lividans TK24	Intracellular		similar
Q9S263	Putative phosphotransferase	A	Cytoplasmic	extrapolation by S.lividans TK24	Intracellular		similar
Q9X8F0	Putative phosphotransferase	A	Cytoplasmic	extrapolation by S.lividans TK24	Intracellular		similar
Q93JB8	Putative phosphotransferase	A	Cytoplasmic	extrapolation by S.lividans TK24	Intracellular		similar
Q93JG2	Putative phosphotransferase	A	Cytoplasmic	extrapolation by S.lividans TK24	Intracellular		similar
Q9K3M4	Putative phosphotriesterase-family protein	A	Cytoplasmic	extrapolation by S.lividans TK24	Intracellular		similar
Q9X7V7	Putative phytoene dehydrogenase	A	Cytoplasmic	extrapolation by S.lividans TK24	Intracellular		similar
Q9RIX9	Putative phytoene dehydrogenase (Phytoene desaturase) (Putative secreted protein)	A	Cytoplasmic	extrapolation by S.lividans TK24	Intracellular		similar
Q9RIX8	Putative phytoene synthase	A	Cytoplasmic	extrapolation by S.lividans TK24	Intracellular		similar
Q9X7V4	Putative phytoene synthase	A	Cytoplasmic	extrapolation by S.lividans TK24	Intracellular		similar
Q9X7V5	Putative phytoene synthase	A	Cytoplasmic	extrapolation by S.lividans TK24	Intracellular		similar
Q9AD12	Putative plasmid partitioning protein, ParA1	A	Cytoplasmic	de novo prediction			not included in LocateP
Q9ACT1	Putative plasmid partitioning protein, ParA2	A	Cytoplasmic	de novo prediction			not included in LocateP
Q9ACT0	Putative plasmid partitioning protein, ParB2	A	Cytoplasmic	de novo prediction			not included in LocateP
Q9ZBZ4	Putative plasmid replication initiator protein	A	Cytoplasmic	de novo prediction	Intracellular		similar
Q9AD49	Putative plasmid transfer protein	A	Cytoplasmic	de novo prediction			not included in LocateP
P23155	Putative polyketide beta-ketoacyl synthase 1 (EC 2.3.1.-) (WhiE ORF III)	A	Cytoplasmic	extrapolation by S.lividans TK24	Intracellular		similar
P23154	Putative polyketide cyclase (WhiE ORF VI)	A	Cytoplasmic	extrapolation by S.lividans TK24	Intracellular		similar
P42534	Putative polyketide hydroxylase (EC 1.14.13.-) (WhiE ORF VIII)	A	Cytoplasmic	extrapolation by S.lividans TK24	Intracellular		similar
Q9K464	Putative polyketide synthase	A	Cytoplasmic	extrapolation by S.lividans TK24	Intracellular		similar
Q9F2X8	Putative polyprenyl diphosphate synthase	A	Cytoplasmic	extrapolation by S.lividans TK24	Intracellular		similar
Q9X7V8	Putative polyprenyl synthatase	A	Cytoplasmic	extrapolation by S.lividans TK24	Intracellular		similar
Q9RJH5	Putative polyprenyl synthetase	A	Cytoplasmic	extrapolation by S.lividans TK24	Intracellular		similar
Q9AK45	Putative polysaccharide biosynthesis related protein	A	Cytoplasmic	extrapolation by S.lividans TK24	Intracellular		similar
Q9KYG2	Putative polysaccharide deacetylase	A	Cytoplasmic	extrapolation by S.lividans TK24	Intracellular		similar
Q9KXV1	Putative possible trehalose-phosphate synthase	A	Cytoplasmic	extrapolation by S.lividans TK24	Intracellular	cytosol [GO:0005829]	similar
Q9KXQ0	Putative pre-16S rRNA nuclease (EC 3.1.-.-)	A	Cytoplasmic	extrapolation by S.lividans TK24	Intracellular	cytosol [GO:0005829]	similar
Q93RX1	Putative precorrin-4 C11-methyltransferase	A	Cytoplasmic	extrapolation by S.lividans TK24	Intracellular		similar
Q9X8F6	Putative precorrin-6X reductase	A	Cytoplasmic	extrapolation by S.lividans TK24	Intracellular		similar
Q93RX0	Putative precorrin-6Y C5,15-methyltransferase	A	Cytoplasmic	extrapolation by S.lividans TK24	Intracellular		similar
Q9X8F5	Putative precorrin-8X methylmutase	A	Cytoplasmic	extrapolation by S.lividans TK24	Intracellular		similar
Q9RD72	Putative prolyl aminopeptidase	A	Cytoplasmic	extrapolation by S.lividans TK24	Intracellular		similar
O50512	Putative protease	A	Cytoplasmic	extrapolation by S.lividans TK24	Intracellular		similar
Q9ZBZ8	Putative protease	A	Cytoplasmic	extrapolation by S.lividans TK24	Intracellular		similar
Q9KZF8	Putative protease	A	Cytoplasmic	extrapolation by S.lividans TK24	Intracellular		similar
O86722	Putative pterin-4-alpha-carbinolamine dehydratase (PHS) (EC 4.2.1.96) (4-alpha-hydroxy-tetrahydropterin dehydratase) (Pterin carbinolamine dehydratase) (PCD)	A	Cytoplasmic	extrapolation by S.lividans TK24	Intracellular		similar
Q9KZP2	Putative PTS system sugar phosphotransferase component IIA	A	Cytoplasmic	extrapolation by S.lividans TK24	Intracellular		similar
Q9X8V9	Putative purine phosphoribosyltransferase	A	Cytoplasmic	extrapolation by S.lividans TK24	Intracellular		similar
Q9X8C3	Putative pyridine nucleotide-disulphide oxidoreductase	A	Cytoplasmic	de novo prediction	Intracellular	cell [GO:0005623]	similar
Q9L072	Putative pyridoxal-dependent decarboxylase	A	Cytoplasmic	extrapolation by S.lividans TK24	Intracellular		similar
Q9K3H0	Putative pyruvate dehydrogenase alpha subunit	A	Cytoplasmic	extrapolation by S.lividans TK24	Intracellular		similar
Q9Z549	Putative quinone binding protein	A	Cytoplasmic	extrapolation by S.lividans TK24	Intracellular		similar
Q9XA55	Putative quinone oxidoreductase	A	Cytoplasmic	extrapolation by S.lividans TK24	Intracellular		similar
Q9RKF7	Putative racemase	A	Cytoplasmic	de novo prediction	Intracellular		similar
Q9RJU8	Putative racemase	A	Cytoplasmic	extrapolation by S.lividans TK24	Intracellular		similar
Q9X7N6	Putative racemase	A	Cytoplasmic	extrapolation by S.lividans TK24	Intracellular		similar
Q9L144	Putative racemase	A	Cytoplasmic	extrapolation by S.lividans TK24	Intracellular		similar
Q93J98	Putative racemase	A	Cytoplasmic	extrapolation by S.lividans TK24	Intracellular		similar
O69908	Putative recombinase	A	Cytoplasmic	de novo prediction	Intracellular		similar
Q9K3B9	Putative redoxin	A	Cytoplasmic	de novo prediction	Intracellular		similar
Q9WX13	Putative redoxin	A	Cytoplasmic	extrapolation by S.lividans TK24	Intracellular		similar
Q9L2E1	Putative reductase	A	Cytoplasmic	extrapolation by S.lividans TK24	Intracellular	cytosol [GO:0005829]	similar
Q9RKU1	Putative reductase	A	Cytoplasmic	extrapolation by S.lividans TK24	Intracellular	cytosol [GO:0005829]	similar
Q9RIT8	Putative reductase	A	Cytoplasmic	extrapolation by S.lividans TK24	Intracellular	integral component of plasma membrane [GO:0005887]	similar
Q8CK36	Putative reductase	A	Cytoplasmic	extrapolation by S.lividans TK24	Intracellular		similar
Q9FCD8	Putative reductase	A	Cytoplasmic	extrapolation by S.lividans TK24	Intracellular		similar
Q9K3G7	Putative reductase	A	Cytoplasmic	extrapolation by S.lividans TK24	Intracellular		similar
Q9KZ23	Putative reductase	A	Cytoplasmic	extrapolation by S.lividans TK24	Intracellular		similar
Q9KXW1	Putative reductase	A	Cytoplasmic	extrapolation by S.lividans TK24	Secretory(released) (with CS)		different
Q9KXL8	Putative reductase	A	Cytoplasmic	extrapolation by S.lividans TK24	Intracellular		similar
Q9FBI3	Putative reductase	A	Cytoplasmic	extrapolation by S.lividans TK24	Intracellular		similar
Q9RCY7	Putative reductase flavoprotein subunit	A	Cytoplasmic	extrapolation by S.lividans TK24	Intracellular		similar
Q9RCY8	Putative reductase iron-sulfur protein	A	Cytoplasmic	extrapolation by S.lividans TK24	Intracellular	plasma membrane [GO:0005886]	similar
Q9S2B2	Putative regulator	A	Cytoplasmic	extrapolation by S.lividans TK24	Intracellular	cytosol [GO:0005829]	similar
Q9RD13	Putative regulator	A	Cytoplasmic	extrapolation by S.lividans TK24	Intracellular	intracellular [GO:0005622]	similar
Q8CJL6	Putative regulator	A	Cytoplasmic	de novo prediction	Intracellular		similar
Q9RIZ9	Putative regulator	A	Cytoplasmic	extrapolation by S.lividans TK24	Intracellular		similar
Q7AKR8	Putative regulator	A	Cytoplasmic	extrapolation by S.lividans TK24	Intracellular		similar
Q7AKR7	Putative regulator	A	Cytoplasmic	extrapolation by S.lividans TK24	Intracellular		similar
Q9KXP6	Putative regulator	A	Cytoplasmic	extrapolation by S.lividans TK24	Intracellular		similar
Q9S2P4	Putative regulator	A	Cytoplasmic	extrapolation by S.lividans TK24	Intracellular		similar
Q8CJY6	Putative regulator	A	Cytoplasmic	extrapolation by S.lividans TK24	Intracellular		similar
Q93J86	Putative regulator	A	Cytoplasmic	extrapolation by S.lividans TK24	Intracellular		similar
Q9S2F7	Putative regulator	A	Cytoplasmic	extrapolation by S.lividans TK24	Intracellular		similar
Q9X8K2	Putative regulator	A	Cytoplasmic	extrapolation by S.lividans TK24	Intracellular		similar
Q9X8K3	Putative regulator	A	Cytoplasmic	extrapolation by S.lividans TK24	Secreted via minor pathways (bacteriocin) (no CS)		different
Q9XAJ6	Putative regulator	A	Cytoplasmic	extrapolation by S.lividans TK24	Intracellular		similar
Q9X9U2	Putative regulator	A	Cytoplasmic	extrapolation by S.lividans TK24	Intracellular		similar
Q93J32	Putative regulator	A	Cytoplasmic	extrapolation by S.lividans TK24	Intracellular		similar
O86533	Putative regulator	A	Cytoplasmic	extrapolation by S.lividans TK24	Intracellular		similar
Q9ZBP7	Putative regulator	A	Cytoplasmic	extrapolation by S.lividans TK24	Intracellular		similar
Q93JE5	Putative regulator	A	Cytoplasmic	extrapolation by S.lividans TK24	Intracellular		similar
Q9X7M8	Putative regulator	A	Cytoplasmic	extrapolation by S.lividans TK24	Intracellular		similar
Q9FC07	Putative regulator	A	Cytoplasmic	extrapolation by S.lividans TK24	Intracellular		similar
Q9X7R1	Putative regulator	A	Cytoplasmic	extrapolation by S.lividans TK24	Intracellular		similar
Q9L169	Putative regulator	A	Cytoplasmic	extrapolation by S.lividans TK24	Intracellular		similar
Q9RIS7	Putative regulator of Sig15 (Putative regulator of SigI)	A	Cytoplasmic	extrapolation by S.lividans TK24	Intracellular		similar
Q9X7S3	Putative regulator protein	A	Cytoplasmic	extrapolation by S.lividans TK24	Intracellular		similar
Q7AKF6	Putative regulator, BldB	A	Cytoplasmic	extrapolation by S.lividans TK24	Intracellular		similar
Q9S2W2	Putative regulatory protein	A	Cytoplasmic	extrapolation by S.lividans TK24	Intracellular	cell wall [GO:0005618]	similar
Q9KYW3	Putative regulatory protein	A	Cytoplasmic	extrapolation by S.lividans TK24	Intracellular	cell wall [GO:0005618]	similar
Q9Z538	Putative regulatory protein	A	Cytoplasmic	extrapolation by S.lividans TK24	Intracellular	cell wall [GO:0005618]	similar
Q9EWU3	Putative regulatory protein	A	Cytoplasmic	extrapolation by S.lividans TK24	Intracellular	cytosol [GO:0005829]	similar
Q7AKR6	Putative regulatory protein	A	Cytoplasmic	extrapolation by S.lividans TK24	Intracellular	cytosol [GO:0005829]	similar
Q9X940	Putative regulatory protein	A	Cytoplasmic	extrapolation by S.lividans TK24	Intracellular	cytosol [GO:0005829]	similar
Q9KXS8	Putative regulatory protein	A	Cytoplasmic	extrapolation by S.lividans TK24	Intracellular	cytosol [GO:0005829]	similar
Q93S03	Putative regulatory protein	A	Cytoplasmic	extrapolation by S.lividans TK24	Intracellular	cytosol [GO:0005829]	similar
Q9X7X6	Putative regulatory protein	A	Cytoplasmic	extrapolation by S.lividans TK24	Intracellular	cytosol [GO:0005829]	similar
Q9X7X9	Putative regulatory protein	A	Cytoplasmic	extrapolation by S.lividans TK24	Intracellular	cytosol [GO:0005829]	similar
Q8CK42	Putative regulatory protein	A	Cytoplasmic	extrapolation by S.lividans TK24	Intracellular	intracellular [GO:0005622]	similar
Q9FC93	Putative regulatory protein	A	Cytoplasmic	extrapolation by S.lividans TK24	Intracellular	intracellular [GO:0005622]	similar
Q9KZ24	Putative regulatory protein	A	Cytoplasmic	extrapolation by S.lividans TK24	Intracellular	intracellular [GO:0005622]	similar
Q9ADB7	Putative regulatory protein	A	Cytoplasmic	extrapolation by S.lividans TK24	Intracellular	intracellular [GO:0005622]	similar
Q93S09	Putative regulatory protein	A	Cytoplasmic	extrapolation by S.lividans TK24	Intracellular	intracellular [GO:0005622]	similar
Q93RY4	Putative regulatory protein	A	Cytoplasmic	extrapolation by S.lividans TK24	Intracellular	intracellular [GO:0005622]	similar
Q9KZT6	Putative regulatory protein	A	Cytoplasmic	de novo prediction	Intracellular		similar
Q9X9T5	Putative regulatory protein	A	Cytoplasmic	de novo prediction	Intracellular		similar
Q9ADC9	Putative regulatory protein	A	Cytoplasmic	de novo prediction	Intracellular		similar
Q9L1Q0	Putative regulatory protein	A	Cytoplasmic	de novo prediction	Intracellular		similar
Q99Q40	Putative regulatory protein	A	Cytoplasmic	de novo prediction	Intracellular		similar
Q99QG3	Putative regulatory protein	A	Cytoplasmic	de novo prediction	Intracellular		similar
Q8VWC3	Putative regulatory protein	A	Cytoplasmic	de novo prediction	Intracellular		similar
Q9S2C6	Putative regulatory protein	A	Cytoplasmic	extrapolation by S.lividans TK24	Intracellular		similar
Q9RJM0	Putative regulatory protein	A	Cytoplasmic	extrapolation by S.lividans TK24	Intracellular		similar
Q9RJN6	Putative regulatory protein	A	Cytoplasmic	extrapolation by S.lividans TK24	Intracellular		similar
Q9RJE1	Putative regulatory protein	A	Cytoplasmic	extrapolation by S.lividans TK24	Intracellular		similar
Q9RD41	Putative regulatory protein	A	Cytoplasmic	extrapolation by S.lividans TK24	Intracellular		similar
Q9K3K8	Putative regulatory protein	A	Cytoplasmic	extrapolation by S.lividans TK24	Intracellular		similar
Q8CJI9	Putative regulatory protein	A	Cytoplasmic	extrapolation by S.lividans TK24	Intracellular		similar
Q9EX04	Putative regulatory protein	A	Cytoplasmic	extrapolation by S.lividans TK24	Intracellular		similar
Q9RJX0	Putative regulatory protein	A	Cytoplasmic	extrapolation by S.lividans TK24	Intracellular		similar
Q93IW1	Putative regulatory protein	A	Cytoplasmic	extrapolation by S.lividans TK24	Intracellular		similar
Q9RJ82	Putative regulatory protein	A	Cytoplasmic	extrapolation by S.lividans TK24	Intracellular		similar
Q9S226	Putative regulatory protein	A	Cytoplasmic	extrapolation by S.lividans TK24	Intracellular		similar
Q9KZT2	Putative regulatory protein	A	Cytoplasmic	extrapolation by S.lividans TK24	Intracellular		similar
Q9L048	Putative regulatory protein	A	Cytoplasmic	extrapolation by S.lividans TK24	Intracellular		similar
Q9X883	Putative regulatory protein	A	Cytoplasmic	extrapolation by S.lividans TK24	Intracellular		similar
Q9KYQ6	Putative regulatory protein	A	Cytoplasmic	extrapolation by S.lividans TK24	Intracellular		similar
Q9KYQ5	Putative regulatory protein	A	Cytoplasmic	extrapolation by S.lividans TK24	Intracellular		similar
Q9KYQ4	Putative regulatory protein	A	Cytoplasmic	extrapolation by S.lividans TK24	Intracellular		similar
Q9X8X3	Putative regulatory protein	A	Cytoplasmic	extrapolation by S.lividans TK24	Intracellular		similar
Q8CJV8	Putative regulatory protein	A	Cytoplasmic	extrapolation by S.lividans TK24	Intracellular		similar
Q9L0X5	Putative regulatory protein	A	Cytoplasmic	extrapolation by S.lividans TK24	Intracellular		similar
Q9F2J9	Putative regulatory protein	A	Cytoplasmic	extrapolation by S.lividans TK24	Intracellular		similar
Q9F376	Putative regulatory protein	A	Cytoplasmic	extrapolation by S.lividans TK24	Intracellular		similar
Q9L0G5	Putative regulatory protein	A	Cytoplasmic	extrapolation by S.lividans TK24	Intracellular		similar
Q9AK34	Putative regulatory protein	A	Cytoplasmic	extrapolation by S.lividans TK24	Intracellular		similar
Q9EWE9	Putative regulatory protein	A	Cytoplasmic	extrapolation by S.lividans TK24	Intracellular		similar
Q9EWG5	Putative regulatory protein	A	Cytoplasmic	extrapolation by S.lividans TK24	Intracellular		similar
Q93IY2	Putative regulatory protein	A	Cytoplasmic	extrapolation by S.lividans TK24	Intracellular		similar
Q9Z573	Putative regulatory protein	A	Cytoplasmic	extrapolation by S.lividans TK24	Intracellular		similar
Q9KYT7	Putative regulatory protein	A	Cytoplasmic	extrapolation by S.lividans TK24	Intracellular		similar
O86807	Putative regulatory protein	A	Cytoplasmic	extrapolation by S.lividans TK24	Intracellular		similar
O54185	Putative regulatory protein	A	Cytoplasmic	extrapolation by S.lividans TK24	Intracellular		similar
Q9ADF8	Putative regulatory protein	A	Cytoplasmic	extrapolation by S.lividans TK24	Intracellular		similar
Q9ZBT5	Putative regulatory protein	A	Cytoplasmic	extrapolation by S.lividans TK24	Intracellular		similar
Q9ZBT2	Putative regulatory protein	A	Cytoplasmic	extrapolation by S.lividans TK24	Intracellular		similar
Q9ZBP0	Putative regulatory protein	A	Cytoplasmic	extrapolation by S.lividans TK24	Intracellular		similar
Q9RKV5	Putative regulatory protein	A	Cytoplasmic	extrapolation by S.lividans TK24	Intracellular		similar
Q9ZBF4	Putative regulatory protein	A	Cytoplasmic	extrapolation by S.lividans TK24	Intracellular		similar
Q9XAN4	Putative regulatory protein	A	Cytoplasmic	extrapolation by S.lividans TK24	Intracellular		similar
Q9L022	Putative regulatory protein	A	Cytoplasmic	extrapolation by S.lividans TK24	Intracellular		similar
Q8CJL0	Putative regulatory protein	A	Cytoplasmic	extrapolation by S.lividans TK24	Intracellular		similar
Q9FBU5	Putative regulatory protein	A	Cytoplasmic	extrapolation by S.lividans TK24	Intracellular		similar
Q8CJK7	Putative regulatory protein	A	Cytoplasmic	extrapolation by S.lividans TK24	Intracellular		similar
Q9X7U7	Putative regulatory protein	A	Cytoplasmic	extrapolation by S.lividans TK24	Intracellular		similar
Q9K4K4	Putative regulatory protein	A	Cytoplasmic	extrapolation by S.lividans TK24	Intracellular		similar
Q9KY14	Putative regulatory protein	A	Cytoplasmic	extrapolation by S.lividans TK24	Intracellular		similar
Q9KY10	Putative regulatory protein	A	Cytoplasmic	extrapolation by S.lividans TK24	Intracellular		similar
Q9KYZ9	Putative regulatory protein	A	Cytoplasmic	extrapolation by S.lividans TK24	Intracellular		similar
Q9F3A7	Putative regulatory protein	A	Cytoplasmic	extrapolation by S.lividans TK24	Intracellular		similar
Q9EWJ3	Putative regulatory protein	A	Cytoplasmic	extrapolation by S.lividans TK24	Intracellular		similar
Q9F3E3	Putative regulatory protein	A	Cytoplasmic	extrapolation by S.lividans TK24	Intracellular		similar
Q9AJX9	Putative regulatory protein	A	Cytoplasmic	extrapolation by S.lividans TK24	Intracellular		similar
Q9KYI0	Putative repetative protein	A	Cytoplasmic	extrapolation by S.lividans TK24	Intracellular		similar
Q9L1Z4	Putative resistance protein	A	Cytoplasmic	extrapolation by S.lividans TK24	Intracellular		similar
Q9ZBV7	Putative respiratory chain oxidoreductase	A	Cytoplasmic	extrapolation by S.lividans TK24	Intracellular		similar
Q9RK58	Putative response regulator	A	Cytoplasmic	extrapolation by S.lividans TK24	Intracellular	intracellular [GO:0005622]	similar
Q9X810	Putative response regulator	A	Cytoplasmic	extrapolation by S.lividans TK24	Intracellular	intracellular [GO:0005622]	similar
Q9L0W3	Putative response regulator	A	Cytoplasmic	extrapolation by S.lividans TK24	N-terminally anchored (No CS)	intracellular [GO:0005622]	different
Q9L0R1	Putative response regulator	A	Cytoplasmic	extrapolation by S.lividans TK24	Intracellular	intracellular [GO:0005622]	similar
Q9K4F1	Putative response regulator	A	Cytoplasmic	extrapolation by S.lividans TK24	Intracellular		similar
Q9Z5A8	Putative response regulator	A	Cytoplasmic	extrapolation by S.lividans TK24	Intracellular		similar
Q9KXW5	Putative respose regulatory protein	A	Cytoplasmic	extrapolation by S.lividans TK24	Intracellular	intracellular [GO:0005622]	similar
Q9XAB1	Putative rhamnose kinase	A	Cytoplasmic	extrapolation by S.lividans TK24	Intracellular		similar
Q9EWJ6	Putative riboflavin synthase	A	Cytoplasmic	extrapolation by S.lividans TK24	Intracellular	cytosol [GO:0005829]	similar
O69858	Putative ribonuclease	A	Cytoplasmic	extrapolation by S.lividans TK24	Intracellular	intracellular [GO:0005622]	similar
Q93J18	Putative ribonuclease inhibitor	A	Cytoplasmic	de novo prediction	Intracellular		similar
Q9RJR1	Putative ribose 5-phosphate isomerase	A	Cytoplasmic	extrapolation by S.lividans TK24	Intracellular		similar
Q9X8T2	Putative RNA nucleotidyltransferase	A	Cytoplasmic	extrapolation by S.lividans TK24	Intracellular		similar
Q9L0W8	Putative RNA polymerase ECF sigma factor	A	Cytoplasmic	extrapolation by S.lividans TK24	Intracellular		similar
Q93JJ8	Putative RNA polymerase ECF sigma factor	A	Cytoplasmic	extrapolation by S.lividans TK24	Intracellular		similar
Q7AKD1	Putative RNA polymerase secondary sigma factor	A	Cytoplasmic	extrapolation by S.lividans TK24	Intracellular		similar
[truncated: 6,041 more rows]
