# Supplementary material for: Comprehensive subcellular topologies of polypeptides in Streptomyces
Source: Microb Cell Fact. 2018 Mar 15;17:43. doi: 10.1186/s12934-018-0892-0 (PMC5853079; doi:10.1186/s12934-018-0892-0)
Supplement: Supplementary file 6 — Additional file 6: Table S6. Secretion system components in S. lividans TK24. [file 12934_2018_892_MOESM6_ESM.xlsx]

## Sheet: Table S6
Table S6: Secretion system components in S. lividans TK24.
Tsolis et al., 2018 - Comprehensive subcellular topologies of polypeptides in Streptomyces (SToPSdb)
Protein	Uniprot Accession	Gene name	Group
SecA	D6EV12	SLIV_22685	Sec secretion pathway component
SecD	A0A076M8T9	SLIV_30195	Sec secretion pathway component
SecDF	D6EKP9	SLIV_07335	Sec secretion pathway component
SecE	D6EFF2	SLIV_15105	Sec secretion pathway component
SecF	D6EPR3	SLIV_30200	Sec secretion pathway component
SecG	A0A076MC63	SLIV_27995	Sec secretion pathway component
SecY	D6EE39	SLIV_14750	Sec secretion pathway component
SRP	A0A076M2I4	SLIV_10540	Sec secretion pathway component
SRP receptor (FtsY)	A0A076M605	SLIV_10570	Sec secretion pathway component
YajC	D6EPR1	SLIV_30190	Sec secretion pathway component
YidC	D6EMB4	SLIV_18850	Sec secretion pathway component
YidC2	D6EWK6	SLIV_23400	Sec secretion pathway component
TatA1	D6ENM5	SLIV_29575	Tat secretion pathway component
TatA2	D6ENF6	SLIV_19465	Tat secretion pathway component
TatB	D6EW43	SLIV_12630	Tat secretion pathway component
TatC	D6ENM6	SLIV_29580	Tat secretion pathway component
EccB	D6EQ74	SLIV_10030	Type VII secretion system component
EccC	A0A076M5J8	SLIV_09970	Type VII secretion system component
EccD	A0A076M223	SLIV_09965	Type VII secretion system component
EccE	D6EQ74	SLIV_10030	Type VII secretion system component
Mycosin-1	A0A076LVS5	SLIV_10025	Type VII secretion system component
Mycosin-1	D6ENQ2	SLIV_29705	Type VII secretion system component
Sortase family protein 1	A0A076LRR8	SLIV_02060	Sortase
SrtE1	A0A076M767	SLIV_19020	Sortase
SrtE2	D6EN67	SLIV_19025	Sortase
Sortase family protein 2	D6EVJ7	SLIV_33260	Sortase
SipX	-	SLIV_10486	Signal peptidase I
SipY	D6ERH1	SLIV_10480	Signal peptidase I
SipZ	D6ERH0	SLIV_10475	Signal peptidase I
SipW	A0A076M2H5	SLIV_10490	Signal peptidase I
lspA	D6EJ29	SLIV_27335	Signal peptidase II
